# Supplementary material for: Epidemiology of reported serious adverse drug reactions due to anti-infectives using nationwide database of Thailand
Source: PLoS One. 2025 Feb 25;20(2):e0318597. doi: 10.1371/journal.pone.0318597 (PMC11856502; doi:10.1371/journal.pone.0318597)
Supplement: S1 Data Set — (CSV) [file pone.0318597.s001.csv]

seriousness	type_of_serious	age	type_of_patient	history_of_drug_allergy	chronic_disease	diabestes_millitus	hypertension	dyslipidemia	Ischaemic_heart_disease	hepatic_function_abnomal	renal_insufficiency	drug_system	antiinfective_drug_group	icd_10_cm	dosage_form	dosage_form_classifiedByRoute	frequency	ade_onset	response_to_ade	adverse_disorder	adverse_disorder_Shortname
non-serious	NA	0-19	IPD	NA	No	No	No	No	No	No	No	GENERAL ANTIINFECTIVES, SYSTEMIC(J)	Antibiotic-Cephalosporin	Diseases of the respiratory system	STERILE PREPARATION FOR INJECTION	PARENTERAL	<2	<5 days	recurrence but same dose	Skin and subcutaneous tissue disorders	Skin and subcutaneous tissue
non-serious	NA	0-19	IPD	NA	No	No	No	No	No	No	No	GENERAL ANTIINFECTIVES, SYSTEMIC(J)	Antibiotic-Cephalosporin	Certain infectious and parasitic diseases	STERILE PREPARATION FOR INJECTION	PARENTERAL	<2	<5 days	stop using product	Skin and subcutaneous tissue disorders	Skin and subcutaneous tissue
non-serious	NA	0-19	IPD	NA	No	No	No	No	No	No	No	GENERAL ANTIINFECTIVES, SYSTEMIC(J)	Antibiotic-Cephalosporin	Certain infectious and parasitic diseases	STERILE PREPARATION FOR INJECTION	PARENTERAL	<2	<5 days	stop using product	Immune system disorders	Immune
serious	hospitalization	0-19	IPD	Yes	No	No	No	No	No	No	No	GENERAL ANTIINFECTIVES, SYSTEMIC(J)	Antibiotic-Penicillin	Injury, poisoning and certain other consequences of external causes	CAPSULE	ORAL	2 to 5	<5 days	stop using product	Skin and subcutaneous tissue disorders	Skin and subcutaneous tissue
serious	hospitalization	0-19	IPD	Yes	No	No	No	No	No	No	No	GENERAL ANTIINFECTIVES, SYSTEMIC(J)	Antibiotic-Penicillin	Injury, poisoning and certain other consequences of external causes	CAPSULE	ORAL	2 to 5	<5 days	stop using product	Immune system disorders	Immune
non-serious	NA	0-19	OPD	No	No	No	No	No	No	No	No	GENERAL ANTIINFECTIVES, SYSTEMIC(J)	Antibiotic-Cephalosporin	Certain infectious and parasitic diseases	STERILE PREPARATION FOR INJECTION	PARENTERAL	<2	<5 days	stop using product	Skin and subcutaneous tissue disorders	Skin and subcutaneous tissue
non-serious	NA	60 and above	IPD	NA	No	No	No	No	No	No	No	GENERAL ANTIINFECTIVES, SYSTEMIC(J)	Antibiotic-Cephalosporin	NA	STERILE PREPARATION FOR INJECTION	PARENTERAL	<2	<5 days	stop using product	Skin and subcutaneous tissue disorders	Skin and subcutaneous tissue
non-serious	NA	60 and above	IPD	NA	No	No	No	No	No	No	No	GENERAL ANTIINFECTIVES, SYSTEMIC(J)	Antibiotic-Cephalosporin	NA	STERILE PREPARATION FOR INJECTION	PARENTERAL	<2	<5 days	stop using product	Gastrointestinal disorders	Gastrointestinal
non-serious	NA	60 and above	IPD	NA	No	No	No	No	No	No	No	GENERAL ANTIINFECTIVES, SYSTEMIC(J)	Antibiotic-Cephalosporin	NA	STERILE PREPARATION FOR INJECTION	PARENTERAL	<2	<5 days	stop using product	Skin and subcutaneous tissue disorders	Skin and subcutaneous tissue
non-serious	NA	60 and above	IPD	NA	No	No	No	No	No	No	No	GENERAL ANTIINFECTIVES, SYSTEMIC(J)	Antibiotic-Cephalosporin	NA	STERILE PREPARATION FOR INJECTION	PARENTERAL	<2	<5 days	stop using product	Immune system disorders	Immune
non-serious	NA	20-39	OPD	NA	No	No	No	No	No	No	No	GENERAL ANTIINFECTIVES, SYSTEMIC(J)	Antibiotic-Penicillin	Diseases of the skin and subcutaneous tissue	TABLET	ORAL	2 to 5	<5 days	stop using product	Skin and subcutaneous tissue disorders	Skin and subcutaneous tissue
non-serious	NA	20-39	OPD	NA	No	No	No	No	No	No	No	GENERAL ANTIINFECTIVES, SYSTEMIC(J)	Antibiotic-Penicillin	Diseases of the skin and subcutaneous tissue	TABLET	ORAL	2 to 5	<5 days	stop using product	Respiratory, thoracic and mediastinal	Respiratory, thoracic and mediastinal
non-serious	NA	20-39	OPD	NA	No	No	No	No	No	No	No	GENERAL ANTIINFECTIVES, SYSTEMIC(J)	Antibiotic-Penicillin	Diseases of the skin and subcutaneous tissue	TABLET	ORAL	2 to 5	<5 days	stop using product	Cardiac	Cardiac
non-serious	NA	20-39	OPD	NA	No	No	No	No	No	No	No	GENERAL ANTIINFECTIVES, SYSTEMIC(J)	Antibiotic-Lincosamide	Diseases of the skin and subcutaneous tissue	TABLET	ORAL	2 to 5	<5 days	stop using product	Skin and subcutaneous tissue disorders	Skin and subcutaneous tissue
non-serious	NA	20-39	OPD	NA	No	No	No	No	No	No	No	GENERAL ANTIINFECTIVES, SYSTEMIC(J)	Antibiotic-Lincosamide	Diseases of the skin and subcutaneous tissue	TABLET	ORAL	2 to 5	<5 days	stop using product	Respiratory, thoracic and mediastinal	Respiratory, thoracic and mediastinal
non-serious	NA	20-39	OPD	NA	No	No	No	No	No	No	No	GENERAL ANTIINFECTIVES, SYSTEMIC(J)	Antibiotic-Lincosamide	Diseases of the skin and subcutaneous tissue	TABLET	ORAL	2 to 5	<5 days	stop using product	Cardiac	Cardiac
non-serious	NA	20-39	NA	NA	No	No	No	No	No	No	No	GENERAL ANTIINFECTIVES, SYSTEMIC(J)	Antibiotic-Cephalosporin	Diseases of the genitourinary system	GRANULE/POWDER	ORAL	<2	<5 days	Unknown	Skin and subcutaneous tissue disorders	Skin and subcutaneous tissue
non-serious	NA	20-39	OPD	No	No	No	No	No	No	No	No	GENERAL ANTIINFECTIVES, SYSTEMIC(J)	Antibiotic-Penicillin	Diseases of the eye and adnexa	CAPSULE	ORAL	2 to 5	<5 days	stop using product	Skin and subcutaneous tissue disorders	Skin and subcutaneous tissue
non-serious	NA	20-39	OPD	No	No	No	No	No	No	No	No	GENERAL ANTIINFECTIVES, SYSTEMIC(J)	Antibiotic-Penicillin	Diseases of the eye and adnexa	CAPSULE	ORAL	2 to 5	<5 days	stop using product	Immune system disorders	Immune
non-serious	NA	60 and above	OPD	Yes	No	No	No	No	No	No	No	GENERAL ANTIINFECTIVES, SYSTEMIC(J)	Antibiotic-Sulfonamide	NA	TABLET	ORAL	<2	<5 days	stop using product	Skin and subcutaneous tissue disorders	Skin and subcutaneous tissue
non-serious	NA	60 and above	OPD	Yes	No	No	No	No	No	No	No	GENERAL ANTIINFECTIVES, SYSTEMIC(J)	Antibiotic-Sulfonamide	NA	TABLET	ORAL	<2	<5 days	stop using product	Skin and subcutaneous tissue disorders	Skin and subcutaneous tissue
non-serious	NA	60 and above	OPD	Yes	No	No	No	No	No	No	No	GENERAL ANTIINFECTIVES, SYSTEMIC(J)	Antibiotic-Sulfonamide	NA	TABLET	ORAL	<2	<5 days	stop using product	General disorders and administration site conditions	General disorders and administration
non-serious	NA	20-39	IPD	Yes	No	No	No	No	No	No	No	GENERAL ANTIINFECTIVES, SYSTEMIC(J)	Antibiotic-Cephalosporin	NA	STERILE PREPARATION FOR INJECTION	PARENTERAL	<2	<5 days	stop using product	General disorders and administration site conditions	General disorders and administration
non-serious	NA	20-39	IPD	Yes	No	No	No	No	No	No	No	GENERAL ANTIINFECTIVES, SYSTEMIC(J)	Antibiotic-Cephalosporin	NA	STERILE PREPARATION FOR INJECTION	PARENTERAL	<2	<5 days	stop using product	Respiratory, thoracic and mediastinal	Respiratory, thoracic and mediastinal
non-serious	NA	20-39	IPD	Yes	No	No	No	No	No	No	No	GENERAL ANTIINFECTIVES, SYSTEMIC(J)	Antibiotic-Cephalosporin	NA	STERILE PREPARATION FOR INJECTION	PARENTERAL	<2	<5 days	stop using product	Cardiac	Cardiac
non-serious	NA	20-39	IPD	Yes	No	No	No	No	No	No	No	GENERAL ANTIINFECTIVES, SYSTEMIC(J)	Antibiotic-Cephalosporin	NA	STERILE PREPARATION FOR INJECTION	PARENTERAL	<2	<5 days	stop using product	General disorders and administration site conditions	General disorders and administration
non-serious	NA	20-39	IPD	Yes	No	No	No	No	No	No	No	GENERAL ANTIINFECTIVES, SYSTEMIC(J)	Antibiotic-Cephalosporin	NA	STERILE PREPARATION FOR INJECTION	PARENTERAL	<2	<5 days	stop using product	Respiratory, thoracic and mediastinal	Respiratory, thoracic and mediastinal
non-serious	NA	20-39	IPD	Yes	No	No	No	No	No	No	No	GENERAL ANTIINFECTIVES, SYSTEMIC(J)	Antibiotic-Cephalosporin	NA	STERILE PREPARATION FOR INJECTION	PARENTERAL	<2	<5 days	stop using product	Cardiac	Cardiac
non-serious	NA	20-39	IPD	Yes	No	No	No	No	No	No	No	GENERAL ANTIINFECTIVES, SYSTEMIC(J)	Antibiotic-Cephalosporin	NA	STERILE PREPARATION FOR INJECTION	PARENTERAL	<2	<5 days	stop using product	Gastrointestinal disorders	Gastrointestinal
non-serious	NA	20-39	IPD	Yes	No	No	No	No	No	No	No	GENERAL ANTIINFECTIVES, SYSTEMIC(J)	Antibiotic-Cephalosporin	NA	STERILE PREPARATION FOR INJECTION	PARENTERAL	<2	<5 days	stop using product	Gastrointestinal disorders	Gastrointestinal
non-serious	NA	60 and above	OPD	NA	No	No	No	No	No	No	No	GENERAL ANTIINFECTIVES, SYSTEMIC(J)	Antibiotic-Lincosamide	NA	TABLET	ORAL	2 to 5	>5 days	stop using product	Skin and subcutaneous tissue disorders	Skin and subcutaneous tissue
non-serious	NA	60 and above	OPD	NA	No	No	No	No	No	No	No	GENERAL ANTIINFECTIVES, SYSTEMIC(J)	Antibiotic-Lincosamide	NA	TABLET	ORAL	2 to 5	>5 days	stop using product	Gastrointestinal disorders	Gastrointestinal
non-serious	NA	60 and above	OPD	NA	No	No	No	No	No	No	No	GENERAL ANTIINFECTIVES, SYSTEMIC(J)	Antibiotic-Lincosamide	NA	TABLET	ORAL	2 to 5	>5 days	stop using product	Immune system disorders	Immune
non-serious	NA	60 and above	OPD	NA	No	No	No	No	No	No	No	GENERAL ANTIINFECTIVES, SYSTEMIC(J)	Antibiotic-Lincosamide	NA	TABLET	ORAL	2 to 5	>5 days	stop using product	Skin and subcutaneous tissue disorders	Skin and subcutaneous tissue
non-serious	NA	60 and above	OPD	NA	No	No	No	No	No	No	No	GENERAL ANTIINFECTIVES, SYSTEMIC(J)	Antibiotic-Penicillin	NA	NA	NA	>5	<5 days	Unknown	Skin and subcutaneous tissue disorders	Skin and subcutaneous tissue
non-serious	NA	60 and above	OPD	NA	No	No	No	No	No	No	No	GENERAL ANTIINFECTIVES, SYSTEMIC(J)	Antibiotic-Penicillin	NA	NA	NA	>5	<5 days	Unknown	Gastrointestinal disorders	Gastrointestinal
non-serious	NA	60 and above	OPD	NA	No	No	No	No	No	No	No	GENERAL ANTIINFECTIVES, SYSTEMIC(J)	Antibiotic-Penicillin	NA	NA	NA	>5	<5 days	Unknown	Skin and subcutaneous tissue disorders	Skin and subcutaneous tissue
non-serious	NA	60 and above	OPD	NA	No	No	No	No	No	No	No	GENERAL ANTIINFECTIVES, SYSTEMIC(J)	Antibiotic-Penicillin	NA	NA	NA	>5	<5 days	Unknown	Immune system disorders	Immune
non-serious	NA	60 and above	OPD	NA	No	No	No	No	No	No	No	GENERAL ANTIINFECTIVES, SYSTEMIC(J)	Antiretroviral	NA	NA	NA	>5	<5 days	Unknown	Skin and subcutaneous tissue disorders	Skin and subcutaneous tissue
non-serious	NA	60 and above	OPD	NA	No	No	No	No	No	No	No	GENERAL ANTIINFECTIVES, SYSTEMIC(J)	Antiretroviral	NA	NA	NA	>5	<5 days	Unknown	Gastrointestinal disorders	Gastrointestinal
non-serious	NA	60 and above	OPD	NA	No	No	No	No	No	No	No	GENERAL ANTIINFECTIVES, SYSTEMIC(J)	Antiretroviral	NA	NA	NA	>5	<5 days	Unknown	Skin and subcutaneous tissue disorders	Skin and subcutaneous tissue
non-serious	NA	60 and above	OPD	NA	No	No	No	No	No	No	No	GENERAL ANTIINFECTIVES, SYSTEMIC(J)	Antiretroviral	NA	NA	NA	>5	<5 days	Unknown	Immune system disorders	Immune
non-serious	NA	20-39	IPD	Yes	No	No	No	No	No	No	No	GENERAL ANTIINFECTIVES, SYSTEMIC(J)	Antibiotic-Tetracycline	NA	TABLET	ORAL	<2	<5 days	stop using product	Skin and subcutaneous tissue disorders	Skin and subcutaneous tissue
non-serious	NA	20-39	IPD	Yes	No	No	No	No	No	No	No	GENERAL ANTIINFECTIVES, SYSTEMIC(J)	Antibiotic-Tetracycline	NA	TABLET	ORAL	<2	<5 days	stop using product	Skin and subcutaneous tissue disorders	Skin and subcutaneous tissue
non-serious	NA	20-39	IPD	Yes	No	No	No	No	No	No	No	GENERAL ANTIINFECTIVES, SYSTEMIC(J)	Antibiotic-Tetracycline	NA	TABLET	ORAL	<2	<5 days	stop using product	Respiratory, thoracic and mediastinal	Respiratory, thoracic and mediastinal
non-serious	NA	20-39	IPD	Yes	No	No	No	No	No	No	No	GENERAL ANTIINFECTIVES, SYSTEMIC(J)	Antibiotic-Tetracycline	NA	TABLET	ORAL	<2	<5 days	stop using product	Immune system disorders	Immune
non-serious	NA	20-39	IPD	Yes	No	No	No	No	No	No	No	GENERAL ANTIINFECTIVES, SYSTEMIC(J)	Antibiotic-Tetracycline	NA	TABLET	ORAL	<2	<5 days	stop using product	Infections and infestations	Infections and infestations
non-serious	NA	20-39	IPD	Yes	No	No	No	No	No	No	No	GENERAL ANTIINFECTIVES, SYSTEMIC(J)	Antibiotic-Tetracycline	NA	TABLET	ORAL	<2	<5 days	stop using product	Eye disorders	Eye
non-serious	NA	20-39	IPD	NA	No	No	No	No	No	No	No	GENERAL ANTIINFECTIVES, SYSTEMIC(J)	Antibiotic-Penicillin	Injury, poisoning and certain other consequences of external causes	NA	NA	>5	<5 days	stop using product	General disorders and administration site conditions	General disorders and administration
non-serious	NA	20-39	IPD	NA	No	No	No	No	No	No	No	GENERAL ANTIINFECTIVES, SYSTEMIC(J)	Antibiotic-Penicillin	Injury, poisoning and certain other consequences of external causes	NA	NA	>5	<5 days	stop using product	Respiratory, thoracic and mediastinal	Respiratory, thoracic and mediastinal
non-serious	NA	20-39	IPD	NA	No	No	No	No	No	No	No	GENERAL ANTIINFECTIVES, SYSTEMIC(J)	Antibiotic-Penicillin	Injury, poisoning and certain other consequences of external causes	NA	NA	>5	<5 days	stop using product	Cardiac	Cardiac
non-serious	NA	20-39	IPD	NA	No	No	No	No	No	No	No	GENERAL ANTIINFECTIVES, SYSTEMIC(J)	Antibiotic-Penicillin	Injury, poisoning and certain other consequences of external causes	NA	NA	>5	<5 days	stop using product	Nervous system disorders	Nervous system disorders
non-serious	NA	20-39	IPD	NA	No	No	No	No	No	No	No	GENERAL ANTIINFECTIVES, SYSTEMIC(J)	Antibiotic-Penicillin	Injury, poisoning and certain other consequences of external causes	NA	NA	>5	<5 days	stop using product	Skin and subcutaneous tissue disorders	Skin and subcutaneous tissue
non-serious	NA	20-39	IPD	NA	No	No	No	No	No	No	No	GENERAL ANTIINFECTIVES, SYSTEMIC(J)	Antibiotic-Penicillin	Injury, poisoning and certain other consequences of external causes	NA	NA	>5	<5 days	stop using product	Skin and subcutaneous tissue disorders	Skin and subcutaneous tissue
serious	hospitalization	60 and above	IPD	No	No	No	No	No	No	No	No	GENERAL ANTIINFECTIVES, SYSTEMIC(J)	Antibiotic-Penicillin	Injury, poisoning and certain other consequences of external causes	STERILE PREPARATION FOR INJECTION	PARENTERAL	2 to 5	>5 days	stop using product	Skin and subcutaneous tissue disorders	Skin and subcutaneous tissue
serious	hospitalization	60 and above	IPD	No	No	No	No	No	No	No	No	GENERAL ANTIINFECTIVES, SYSTEMIC(J)	Antibiotic-Penicillin	Injury, poisoning and certain other consequences of external causes	STERILE PREPARATION FOR INJECTION	PARENTERAL	2 to 5	>5 days	stop using product	Skin and subcutaneous tissue disorders	Skin and subcutaneous tissue
serious	hospitalization	60 and above	IPD	No	No	No	No	No	No	No	No	GENERAL ANTIINFECTIVES, SYSTEMIC(J)	Antibiotic-Penicillin	Injury, poisoning and certain other consequences of external causes	STERILE PREPARATION FOR INJECTION	PARENTERAL	2 to 5	>5 days	stop using product	Respiratory, thoracic and mediastinal	Respiratory, thoracic and mediastinal
serious	hospitalization	60 and above	IPD	No	No	No	No	No	No	No	No	GENERAL ANTIINFECTIVES, SYSTEMIC(J)	Antibiotic-Penicillin	Injury, poisoning and certain other consequences of external causes	STERILE PREPARATION FOR INJECTION	PARENTERAL	2 to 5	>5 days	stop using product	Immune system disorders	Immune
non-serious	NA	60 and above	OPD	NA	No	No	No	No	No	No	No	GENERAL ANTIINFECTIVES, SYSTEMIC(J)	Antibiotic-Lincosamide	NA	TABLET	ORAL	2 to 5	<5 days	stop using product	Skin and subcutaneous tissue disorders	Skin and subcutaneous tissue
non-serious	NA	60 and above	OPD	NA	No	No	No	No	No	No	No	GENERAL ANTIINFECTIVES, SYSTEMIC(J)	Antibiotic-Lincosamide	NA	TABLET	ORAL	2 to 5	<5 days	stop using product	Vascular disorders	Vascular disorders
non-serious	NA	60 and above	OPD	NA	No	No	No	No	No	No	No	GENERAL ANTIINFECTIVES, SYSTEMIC(J)	Antibiotic-Lincosamide	NA	TABLET	ORAL	2 to 5	<5 days	stop using product	Skin and subcutaneous tissue disorders	Skin and subcutaneous tissue
non-serious	NA	60 and above	OPD	NA	No	No	No	No	No	No	No	GENERAL ANTIINFECTIVES, SYSTEMIC(J)	Antibiotic-Lincosamide	NA	TABLET	ORAL	2 to 5	<5 days	stop using product	General disorders and administration site conditions	General disorders and administration
non-serious	NA	20-39	OPD	NA	No	No	No	No	No	No	No	GENERAL ANTIINFECTIVES, SYSTEMIC(J)	Antibiotic-Penicillin	NA	TABLET	ORAL	<2	<5 days	stop using product	Skin and subcutaneous tissue disorders	Skin and subcutaneous tissue
non-serious	NA	20-39	OPD	NA	No	No	No	No	No	No	No	GENERAL ANTIINFECTIVES, SYSTEMIC(J)	Antibiotic-Penicillin	NA	TABLET	ORAL	<2	<5 days	stop using product	Gastrointestinal disorders	Gastrointestinal
serious	hospitalization	20-39	OPD	No	No	No	No	No	No	No	No	GENERAL ANTIINFECTIVES, SYSTEMIC(J)	Antibiotic-Macrolide	NA	CAPSULE	ORAL	<2	<5 days	stop using product	Skin and subcutaneous tissue disorders	Skin and subcutaneous tissue
serious	hospitalization	20-39	OPD	No	No	No	No	No	No	No	No	GENERAL ANTIINFECTIVES, SYSTEMIC(J)	Antibiotic-Fluoroquinolone	NA	TABLET	ORAL	<2	<5 days	Unknown	Skin and subcutaneous tissue disorders	Skin and subcutaneous tissue
serious	hospitalization	20-39	OPD	No	No	No	No	No	No	No	No	GENERAL ANTIINFECTIVES, SYSTEMIC(J)	Antibiotic-Cephalosporin	NA	STERILE PREPARATION FOR INJECTION	PARENTERAL	<2	<5 days	stop using product	Skin and subcutaneous tissue disorders	Skin and subcutaneous tissue
non-serious	NA	40-59	IPD	No	No	No	No	No	No	No	No	GENERAL ANTIINFECTIVES, SYSTEMIC(J)	Antibiotic-Sulfonamide	Certain infectious and parasitic diseases	TABLET	ORAL	<2	>5 days	stop using product	Skin and subcutaneous tissue disorders	Skin and subcutaneous tissue
non-serious	NA	0-19	IPD	No	No	No	No	No	No	No	No	GENERAL ANTIINFECTIVES, SYSTEMIC(J)	Antibiotic-Cephalosporin	Diseases of the respiratory system	STERILE PREPARATION FOR INJECTION	PARENTERAL	>5	<5 days	stop using product	Skin and subcutaneous tissue disorders	Skin and subcutaneous tissue
non-serious	NA	40-59	OPD	No	No	No	No	No	No	No	No	GENERAL ANTIINFECTIVES, SYSTEMIC(J)	Antibiotic-Cephalosporin	Diseases of the genitourinary system	STERILE PREPARATION FOR INJECTION	PARENTERAL	<2	<5 days	stop using product	Respiratory, thoracic and mediastinal	Respiratory, thoracic and mediastinal
non-serious	NA	40-59	OPD	No	No	No	No	No	No	No	No	GENERAL ANTIINFECTIVES, SYSTEMIC(J)	Antibiotic-Cephalosporin	Diseases of the genitourinary system	STERILE PREPARATION FOR INJECTION	PARENTERAL	<2	>5 days	stop using product	Immune system disorders	Immune
non-serious	NA	0-19	OPD	NA	No	No	No	No	No	No	No	GENERAL ANTIINFECTIVES, SYSTEMIC(J)	Antibiotic-Penicillin	NA	DRY SYRUP	ORAL	2 to 5	<5 days	recurrence but same dose	Skin and subcutaneous tissue disorders	Skin and subcutaneous tissue
serious	hospitalization	20-39	IPD	No	No	No	No	No	No	No	No	GENERAL ANTIINFECTIVES, SYSTEMIC(J)	Antibiotic-Sulfonamide	Certain infectious and parasitic diseases	TABLET	ORAL	2 to 5	>5 days	stop using product	Skin and subcutaneous tissue disorders	Skin and subcutaneous tissue
serious	hospitalization	20-39	IPD	No	No	No	No	No	No	No	No	GENERAL ANTIINFECTIVES, SYSTEMIC(J)	Antibiotic-Sulfonamide	Certain infectious and parasitic diseases	TABLET	ORAL	2 to 5	>5 days	stop using product	Injury, poisoning and procedural complications	Injury, poisoning and procedural complications
serious	hospitalization	20-39	IPD	No	No	No	No	No	No	No	No	GENERAL ANTIINFECTIVES, SYSTEMIC(J)	Antibiotic-Sulfonamide	Certain infectious and parasitic diseases	TABLET	ORAL	2 to 5	>5 days	stop using product	Immune system disorders	Immune
serious	hospitalization	20-39	IPD	No	No	No	No	No	No	No	No	GENERAL ANTIINFECTIVES, SYSTEMIC(J)	Antibiotic-Sulfonamide	Certain infectious and parasitic diseases	TABLET	ORAL	2 to 5	>5 days	stop using product	Infections and infestations	Infections and infestations
non-serious	NA	60 and above	IPD	No	No	No	No	No	No	No	No	ALIMENTARY TRACT AND METABOLISM(A)	Antibiotic-Polymyxin	Diseases of the circulatory system	STERILE PREPARATION FOR INJECTION	PARENTERAL	<2	>5 days	Unknown	Skin and subcutaneous tissue disorders	Skin and subcutaneous tissue
non-serious	NA	60 and above	IPD	No	No	No	No	No	No	No	No	GENERAL ANTIINFECTIVES, SYSTEMIC(J)	Antibiotic-Fluoroquinolone	Diseases of the circulatory system	STERILE PREPARATION FOR INJECTION	PARENTERAL	<2	<5 days	stop using product	Skin and subcutaneous tissue disorders	Skin and subcutaneous tissue
non-serious	NA	20-39	IPD	No	No	No	No	No	No	No	No	GENERAL ANTIINFECTIVES, SYSTEMIC(J)	Antibiotic-Cephalosporin	Diseases of the digestive system	STERILE PREPARATION FOR INJECTION	PARENTERAL	<2	<5 days	stop using product	Skin and subcutaneous tissue disorders	Skin and subcutaneous tissue
non-serious	NA	20-39	IPD	No	No	No	No	No	No	No	No	GENERAL ANTIINFECTIVES, SYSTEMIC(J)	Antibiotic-Cephalosporin	Diseases of the digestive system	STERILE PREPARATION FOR INJECTION	PARENTERAL	<2	<5 days	stop using product	Immune system disorders	Immune
non-serious	NA	20-39	IPD	No	No	No	No	No	No	No	No	GENITO URINARY SYSTEM AND SEX HORMONES(G)	Antibiotic-Nitroimidazole	Diseases of the digestive system	STERILE PREPARATION FOR INJECTION	PARENTERAL	2 to 5	<5 days	Unknown	Skin and subcutaneous tissue disorders	Skin and subcutaneous tissue
non-serious	NA	20-39	IPD	No	No	No	No	No	No	No	No	GENITO URINARY SYSTEM AND SEX HORMONES(G)	Antibiotic-Nitroimidazole	Diseases of the digestive system	STERILE PREPARATION FOR INJECTION	PARENTERAL	2 to 5	<5 days	Unknown	Immune system disorders	Immune
non-serious	NA	40-59	IPD	No	No	No	No	No	No	No	No	GENERAL ANTIINFECTIVES, SYSTEMIC(J)	Antibiotic-Penicillin	Diseases of the skin and subcutaneous tissue	TABLET	ORAL	2 to 5	<5 days	stop using product	Skin and subcutaneous tissue disorders	Skin and subcutaneous tissue
non-serious	NA	40-59	IPD	No	No	No	No	No	No	No	No	GENERAL ANTIINFECTIVES, SYSTEMIC(J)	Antibiotic-Cephalosporin	Diseases of the skin and subcutaneous tissue	STERILE PREPARATION FOR INJECTION	PARENTERAL	2 to 5	>5 days	Unknown	Skin and subcutaneous tissue disorders	Skin and subcutaneous tissue
non-serious	NA	40-59	IPD	No	No	No	No	No	No	No	No	GENERAL ANTIINFECTIVES, SYSTEMIC(J)	Antibiotic-Lincosamide	Diseases of the skin and subcutaneous tissue	STERILE PREPARATION FOR INJECTION	PARENTERAL	2 to 5	>5 days	Unknown	Skin and subcutaneous tissue disorders	Skin and subcutaneous tissue
serious	hospitalization	20-39	IPD	No	No	No	No	No	No	No	No	GENERAL ANTIINFECTIVES, SYSTEMIC(J)	Antibiotic-Penicillin	Diseases of the skin and subcutaneous tissue	CAPSULE	ORAL	2 to 5	<5 days	stop using product	Immune system disorders	Immune
serious	hospitalization	20-39	IPD	No	No	No	No	No	No	No	No	GENERAL ANTIINFECTIVES, SYSTEMIC(J)	Antibiotic-Penicillin	Diseases of the skin and subcutaneous tissue	CAPSULE	ORAL	2 to 5	>5 days	stop using product	Vascular disorders	Vascular disorders
non-serious	NA	40-59	IPD	No	No	No	No	No	No	No	No	GENERAL ANTIINFECTIVES, SYSTEMIC(J)	Antibiotic-Cephalosporin	Certain infectious and parasitic diseases	STERILE PREPARATION FOR INJECTION	PARENTERAL	2 to 5	>5 days	stop using product	Skin and subcutaneous tissue disorders	Skin and subcutaneous tissue
serious	hospitalization	20-39	OPD	No	No	No	No	No	No	No	No	GENERAL ANTIINFECTIVES, SYSTEMIC(J)	Antibiotic-Penicillin	Injury, poisoning and certain other consequences of external causes	CAPSULE	ORAL	2 to 5	<5 days	stop using product	Respiratory, thoracic and mediastinal	Respiratory, thoracic and mediastinal
serious	hospitalization	20-39	OPD	No	No	No	No	No	No	No	No	GENERAL ANTIINFECTIVES, SYSTEMIC(J)	Antibiotic-Penicillin	Injury, poisoning and certain other consequences of external causes	CAPSULE	ORAL	2 to 5	<5 days	stop using product	Cardiac	Cardiac
non-serious	NA	40-59	OPD	No	No	No	No	No	No	No	No	GENERAL ANTIINFECTIVES, SYSTEMIC(J)	Antibiotic-Tetracycline	NA	CAPSULE	ORAL	<2	<5 days	stop using product	Skin and subcutaneous tissue disorders	Skin and subcutaneous tissue
non-serious	NA	40-59	OPD	No	No	No	No	No	No	No	No	GENERAL ANTIINFECTIVES, SYSTEMIC(J)	Antibiotic-Tetracycline	NA	CAPSULE	ORAL	<2	<5 days	stop using product	General disorders and administration site conditions	General disorders and administration
non-serious	NA	40-59	OPD	No	No	No	No	No	No	No	No	GENERAL ANTIINFECTIVES, SYSTEMIC(J)	Antibiotic-Tetracycline	NA	CAPSULE	ORAL	<2	<5 days	stop using product	Respiratory, thoracic and mediastinal	Respiratory, thoracic and mediastinal
non-serious	NA	40-59	OPD	No	No	No	No	No	No	No	No	GENERAL ANTIINFECTIVES, SYSTEMIC(J)	Antibiotic-Tetracycline	NA	CAPSULE	ORAL	<2	<5 days	stop using product	Cardiac	Cardiac
non-serious	NA	0-19	NA	No	No	No	No	No	No	No	No	GENERAL ANTIINFECTIVES, SYSTEMIC(J)	Antibiotic-Penicillin	Diseases of the skin and subcutaneous tissue	ELIXIR/SOLUTION/SYRUP	ORAL	<2	<5 days	stop using product	Skin and subcutaneous tissue disorders	Skin and subcutaneous tissue
non-serious	NA	40-59	OPD	Yes	No	No	No	No	No	No	No	GENERAL ANTIINFECTIVES, SYSTEMIC(J)	Antibiotic-Tetracycline	Injury, poisoning and certain other consequences of external causes	CAPSULE	ORAL	<2	<5 days	stop using product	Skin and subcutaneous tissue disorders	Skin and subcutaneous tissue
non-serious	NA	40-59	OPD	Yes	No	No	No	No	No	No	No	GENERAL ANTIINFECTIVES, SYSTEMIC(J)	Antibiotic-Tetracycline	Injury, poisoning and certain other consequences of external causes	CAPSULE	ORAL	<2	<5 days	stop using product	General disorders and administration site conditions	General disorders and administration
non-serious	NA	40-59	OPD	Yes	No	No	No	No	No	No	No	GENERAL ANTIINFECTIVES, SYSTEMIC(J)	Antibiotic-Tetracycline	Injury, poisoning and certain other consequences of external causes	CAPSULE	ORAL	<2	>5 days	stop using product	Immune system disorders	Immune
non-serious	NA	20-39	IPD	No	No	No	No	No	No	No	No	GENERAL ANTIINFECTIVES, SYSTEMIC(J)	Antibiotic-Cephalosporin	Diseases of the digestive system	STERILE PREPARATION FOR INJECTION	PARENTERAL	<2	<5 days	stop using product	Skin and subcutaneous tissue disorders	Skin and subcutaneous tissue
serious	hospitalization	20-39	OPD	NA	No	No	No	No	No	No	No	GENERAL ANTIINFECTIVES, SYSTEMIC(J)	Antibiotic-Penicillin	Diseases of the skin and subcutaneous tissue	CAPSULE	ORAL	2 to 5	<5 days	stop using product	Skin and subcutaneous tissue disorders	Skin and subcutaneous tissue
non-serious	NA	40-59	IPD	No	No	No	No	No	No	No	No	GENERAL ANTIINFECTIVES, SYSTEMIC(J)	Antibiotic-Sulfonamide	Certain infectious and parasitic diseases	TABLET	ORAL	<2	>5 days	stop using product	Skin and subcutaneous tissue disorders	Skin and subcutaneous tissue
non-serious	NA	40-59	IPD	No	No	No	No	No	No	No	No	GENERAL ANTIINFECTIVES, SYSTEMIC(J)	Antibiotic-Sulfonamide	Certain infectious and parasitic diseases	TABLET	ORAL	<2	>5 days	stop using product	Immune system disorders	Immune
non-serious	NA	40-59	OPD	No	No	No	No	No	No	No	No	GENERAL ANTIINFECTIVES, SYSTEMIC(J)	Antibiotic-Lincosamide	Diseases of the skin and subcutaneous tissue	CAPSULE	ORAL	2 to 5	>5 days	stop using product	Skin and subcutaneous tissue disorders	Skin and subcutaneous tissue
non-serious	NA	40-59	OPD	No	No	No	No	No	No	No	No	GENERAL ANTIINFECTIVES, SYSTEMIC(J)	Antibiotic-Cephalosporin	Diseases of the skin and subcutaneous tissue	CAPSULE	ORAL	2 to 5	<5 days	stop using product	Skin and subcutaneous tissue disorders	Skin and subcutaneous tissue
non-serious	NA	0-19	OPD	No	No	No	No	No	No	No	No	GENERAL ANTIINFECTIVES, SYSTEMIC(J)	Antibiotic-Penicillin	Diseases of the respiratory system	ELIXIR/SOLUTION/SYRUP	ORAL	<2	>5 days	stop using product	Skin and subcutaneous tissue disorders	Skin and subcutaneous tissue
non-serious	NA	20-39	IPD	No	No	No	No	No	No	No	No	GENERAL ANTIINFECTIVES, SYSTEMIC(J)	Antibiotic-Cephalosporin	Diseases of the respiratory system	STERILE PREPARATION FOR INJECTION	PARENTERAL	2 to 5	<5 days	stop using product	Skin and subcutaneous tissue disorders	Skin and subcutaneous tissue
non-serious	NA	20-39	IPD	No	No	No	No	No	No	No	No	GENERAL ANTIINFECTIVES, SYSTEMIC(J)	Antibiotic-Cephalosporin	Diseases of the respiratory system	STERILE PREPARATION FOR INJECTION	PARENTERAL	2 to 5	<5 days	stop using product	Immune system disorders	Immune
non-serious	NA	20-39	IPD	No	No	No	No	No	No	No	No	GENERAL ANTIINFECTIVES, SYSTEMIC(J)	Antibiotic-Cephalosporin	Diseases of the respiratory system	STERILE PREPARATION FOR INJECTION	PARENTERAL	2 to 5	<5 days	stop using product	Skin and subcutaneous tissue disorders	Skin and subcutaneous tissue
non-serious	NA	20-39	OPD	No	No	No	No	No	No	No	No	GENERAL ANTIINFECTIVES, SYSTEMIC(J)	Antibiotic-Lincosamide	Injury, poisoning and certain other consequences of external causes	CAPSULE	ORAL	2 to 5	<5 days	stop using product	Skin and subcutaneous tissue disorders	Skin and subcutaneous tissue
non-serious	NA	20-39	OPD	No	No	No	No	No	No	No	No	GENERAL ANTIINFECTIVES, SYSTEMIC(J)	Antibiotic-Penicillin	Injury, poisoning and certain other consequences of external causes	CAPSULE	ORAL	2 to 5	<5 days	Unknown	Skin and subcutaneous tissue disorders	Skin and subcutaneous tissue
non-serious	NA	0-19	IPD	No	No	No	No	No	No	No	No	GENERAL ANTIINFECTIVES, SYSTEMIC(J)	Antibiotic-Cephalosporin	Endocrine, nutritional and metabolic diseases	STERILE PREPARATION FOR INJECTION	PARENTERAL	2 to 5	>5 days	stop using product	Skin and subcutaneous tissue disorders	Skin and subcutaneous tissue
serious	hospitalization	0-19	OPD	No	No	No	No	No	No	No	No	GENERAL ANTIINFECTIVES, SYSTEMIC(J)	Antibiotic-Penicillin	Injury, poisoning and certain other consequences of external causes	CAPSULE	ORAL	2 to 5	<5 days	stop using product	Skin and subcutaneous tissue disorders	Skin and subcutaneous tissue
serious	hospitalization	0-19	OPD	No	No	No	No	No	No	No	No	GENERAL ANTIINFECTIVES, SYSTEMIC(J)	Antibiotic-Penicillin	Injury, poisoning and certain other consequences of external causes	CAPSULE	ORAL	2 to 5	<5 days	stop using product	Immune system disorders	Immune
serious	hospitalization	0-19	OPD	No	No	No	No	No	No	No	No	GENERAL ANTIINFECTIVES, SYSTEMIC(J)	Antibiotic-Penicillin	Injury, poisoning and certain other consequences of external causes	CAPSULE	ORAL	2 to 5	<5 days	stop using product	Respiratory, thoracic and mediastinal	Respiratory, thoracic and mediastinal
serious	hospitalization	0-19	OPD	No	No	No	No	No	No	No	No	GENERAL ANTIINFECTIVES, SYSTEMIC(J)	Antibiotic-Penicillin	Injury, poisoning and certain other consequences of external causes	CAPSULE	ORAL	2 to 5	<5 days	stop using product	Skin and subcutaneous tissue disorders	Skin and subcutaneous tissue
non-serious	NA	60 and above	IPD	No	No	No	No	No	No	No	No	GENERAL ANTIINFECTIVES, SYSTEMIC(J)	Antibiotic-Cephalosporin	Diseases of the respiratory system	STERILE PREPARATION FOR INJECTION	PARENTERAL	<2	>5 days	stop using product	Skin and subcutaneous tissue disorders	Skin and subcutaneous tissue
serious	hospitalization	60 and above	OPD	Yes	No	No	No	No	No	No	No	GENERAL ANTIINFECTIVES, SYSTEMIC(J)	Antibiotic-Penicillin	Certain infectious and parasitic diseases	TABLET	ORAL	2 to 5	>5 days	stop using product	Skin and subcutaneous tissue disorders	Skin and subcutaneous tissue
serious	hospitalization	0-19	OPD	No	No	No	No	No	No	No	No	GENERAL ANTIINFECTIVES, SYSTEMIC(J)	Antibiotic-Penicillin	Certain infectious and parasitic diseases	CAPSULE	ORAL	2 to 5	<5 days	stop using product	Skin and subcutaneous tissue disorders	Skin and subcutaneous tissue
serious	hospitalization	0-19	OPD	No	No	No	No	No	No	No	No	GENERAL ANTIINFECTIVES, SYSTEMIC(J)	Antibiotic-Penicillin	Certain infectious and parasitic diseases	CAPSULE	ORAL	2 to 5	>5 days	stop using product	Skin and subcutaneous tissue disorders	Skin and subcutaneous tissue
non-serious	NA	20-39	NA	No	No	No	No	No	No	No	No	GENERAL ANTIINFECTIVES, SYSTEMIC(J)	Antibiotic-Tetracycline	Symptoms, signs and abnormal clinical and laboratory findings, not elsewhere classified	NA	NA	>5	>5 days	stop using product	General disorders and administration site conditions	General disorders and administration
non-serious	NA	20-39	NA	No	No	No	No	No	No	No	No	GENERAL ANTIINFECTIVES, SYSTEMIC(J)	Antibiotic-Tetracycline	Symptoms, signs and abnormal clinical and laboratory findings, not elsewhere classified	NA	NA	>5	>5 days	stop using product	Cardiac	Cardiac
non-serious	NA	40-59	OPD	No	No	No	No	No	No	No	No	GENERAL ANTIINFECTIVES, SYSTEMIC(J)	Antibiotic-Penicillin	Diseases of the respiratory system	TABLET	ORAL	2 to 5	<5 days	stop using product	Skin and subcutaneous tissue disorders	Skin and subcutaneous tissue
non-serious	NA	40-59	IPD	No	No	No	No	No	No	No	No	GENERAL ANTIINFECTIVES, SYSTEMIC(J)	Antibiotic-Cephalosporin	Symptoms, signs and abnormal clinical and laboratory findings, not elsewhere classified	CAPSULE	ORAL	<2	<5 days	stop using product	Skin and subcutaneous tissue disorders	Skin and subcutaneous tissue
non-serious	NA	20-39	NA	No	No	No	No	No	No	No	No	GENERAL ANTIINFECTIVES, SYSTEMIC(J)	Antibiotic-Penicillin	Diseases of the respiratory system	NA	NA	>5	<5 days	stop using product	Skin and subcutaneous tissue disorders	Skin and subcutaneous tissue
non-serious	NA	20-39	NA	No	No	No	No	No	No	No	No	GENERAL ANTIINFECTIVES, SYSTEMIC(J)	Antibiotic-Penicillin	Diseases of the respiratory system	NA	NA	>5	<5 days	stop using product	Immune system disorders	Immune
non-serious	NA	0-19	IPD	No	No	No	No	No	No	No	No	GENERAL ANTIINFECTIVES, SYSTEMIC(J)	Antibiotic-Cephalosporin	Injury, poisoning and certain other consequences of external causes	STERILE PREPARATION FOR INJECTION	PARENTERAL	<2	>5 days	stop using product	Skin and subcutaneous tissue disorders	Skin and subcutaneous tissue
non-serious	NA	20-39	OPD	No	No	No	No	No	No	No	No	GENERAL ANTIINFECTIVES, SYSTEMIC(J)	Antibiotic-Tetracycline	NA	NA	NA	>5	>5 days	Unknown	Skin and subcutaneous tissue disorders	Skin and subcutaneous tissue
non-serious	NA	20-39	OPD	No	No	No	No	No	No	No	No	GENERAL ANTIINFECTIVES, SYSTEMIC(J)	Antibiotic-Tetracycline	NA	NA	NA	>5	>5 days	Unknown	Immune system disorders	Immune
non-serious	NA	40-59	OPD	No	No	No	No	No	No	No	No	GENERAL ANTIINFECTIVES, SYSTEMIC(J)	Antibiotic-Penicillin	Symptoms, signs and abnormal clinical and laboratory findings, not elsewhere classified	CAPSULE	ORAL	<2	>5 days	stop using product	Skin and subcutaneous tissue disorders	Skin and subcutaneous tissue
non-serious	NA	40-59	OPD	No	No	No	No	No	No	No	No	GENERAL ANTIINFECTIVES, SYSTEMIC(J)	Antibiotic-Penicillin	Symptoms, signs and abnormal clinical and laboratory findings, not elsewhere classified	CAPSULE	ORAL	<2	<5 days	stop using product	Respiratory, thoracic and mediastinal	Respiratory, thoracic and mediastinal
non-serious	NA	40-59	OPD	No	No	No	No	No	No	No	No	GENERAL ANTIINFECTIVES, SYSTEMIC(J)	Antibiotic-Penicillin	Symptoms, signs and abnormal clinical and laboratory findings, not elsewhere classified	CAPSULE	ORAL	<2	<5 days	stop using product	Immune system disorders	Immune
serious	NA	20-39	IPD	No	No	No	No	No	No	No	No	GENERAL ANTIINFECTIVES, SYSTEMIC(J)	Antibiotic-Cephalosporin	Diseases of the skin and subcutaneous tissue	NA	NA	>5	<5 days	Unknown	Skin and subcutaneous tissue disorders	Skin and subcutaneous tissue
serious	NA	20-39	IPD	No	No	No	No	No	No	No	No	GENERAL ANTIINFECTIVES, SYSTEMIC(J)	Antibiotic-Cephalosporin	Diseases of the skin and subcutaneous tissue	NA	NA	>5	<5 days	Unknown	Immune system disorders	Immune
non-serious	NA	60 and above	OPD	No	No	No	No	No	No	No	No	GENERAL ANTIINFECTIVES, SYSTEMIC(J)	Antibiotic-Penicillin	Diseases of the skin and subcutaneous tissue	CAPSULE	ORAL	2 to 5	<5 days	stop using product	Skin and subcutaneous tissue disorders	Skin and subcutaneous tissue
serious	hospitalization	60 and above	IPD	Yes	No	No	No	No	No	No	No	GENERAL ANTIINFECTIVES, SYSTEMIC(J)	Antibiotic-Cephalosporin	Diseases of the respiratory system	TABLET	ORAL	<2	>5 days	stop using product	Skin and subcutaneous tissue disorders	Skin and subcutaneous tissue
non-serious	NA	0-19	OPD	No	No	No	No	No	No	No	No	GENERAL ANTIINFECTIVES, SYSTEMIC(J)	Antibiotic-Cephalosporin	Diseases of the respiratory system	GRANULE/POWDER	ORAL	<2	<5 days	stop using product	Skin and subcutaneous tissue disorders	Skin and subcutaneous tissue
non-serious	NA	0-19	OPD	No	No	No	No	No	No	No	No	GENERAL ANTIINFECTIVES, SYSTEMIC(J)	Antibiotic-Cephalosporin	Diseases of the respiratory system	GRANULE/POWDER	ORAL	<2	>5 days	stop using product	Immune system disorders	Immune
non-serious	NA	0-19	OPD	No	No	No	No	No	No	No	No	GENERAL ANTIINFECTIVES, SYSTEMIC(J)	Antibiotic-Cephalosporin	Diseases of the respiratory system	GRANULE/POWDER	ORAL	<2	>5 days	stop using product	Skin and subcutaneous tissue disorders	Skin and subcutaneous tissue
non-serious	NA	60 and above	NA	No	No	No	No	No	No	No	No	GENERAL ANTIINFECTIVES, SYSTEMIC(J)	Antibiotic-Cephalosporin	Diseases of the skin and subcutaneous tissue	STERILE PREPARATION FOR INJECTION	PARENTERAL	<2	<5 days	stop using product	Skin and subcutaneous tissue disorders	Skin and subcutaneous tissue
non-serious	NA	60 and above	NA	No	No	No	No	No	No	No	No	GENERAL ANTIINFECTIVES, SYSTEMIC(J)	Antibiotic-Cephalosporin	Diseases of the skin and subcutaneous tissue	STERILE PREPARATION FOR INJECTION	PARENTERAL	<2	<5 days	stop using product	Immune system disorders	Immune
non-serious	NA	40-59	IPD	No	No	No	No	No	No	No	No	GENERAL ANTIINFECTIVES, SYSTEMIC(J)	Antibiotic-Cephalosporin	Symptoms, signs and abnormal clinical and laboratory findings, not elsewhere classified	STERILE PREPARATION FOR INJECTION	PARENTERAL	>5	<5 days	stop using product	Skin and subcutaneous tissue disorders	Skin and subcutaneous tissue
non-serious	NA	40-59	IPD	No	No	No	No	No	No	No	No	GENERAL ANTIINFECTIVES, SYSTEMIC(J)	Antibiotic-Lincosamide	Diseases of the genitourinary system	STERILE PREPARATION FOR INJECTION	PARENTERAL	2 to 5	>5 days	stop using product	Skin and subcutaneous tissue disorders	Skin and subcutaneous tissue
non-serious	NA	40-59	IPD	No	No	No	No	No	No	No	No	GENERAL ANTIINFECTIVES, SYSTEMIC(J)	Antibiotic-Lincosamide	Diseases of the genitourinary system	STERILE PREPARATION FOR INJECTION	PARENTERAL	2 to 5	>5 days	stop using product	Respiratory, thoracic and mediastinal	Respiratory, thoracic and mediastinal
non-serious	NA	40-59	IPD	No	No	No	No	No	No	No	No	GENERAL ANTIINFECTIVES, SYSTEMIC(J)	Antibiotic-Lincosamide	Diseases of the genitourinary system	STERILE PREPARATION FOR INJECTION	PARENTERAL	2 to 5	>5 days	stop using product	Immune system disorders	Immune
non-serious	NA	40-59	IPD	No	No	No	No	No	No	No	No	GENERAL ANTIINFECTIVES, SYSTEMIC(J)	Antibiotic-Lincosamide	Diseases of the genitourinary system	STERILE PREPARATION FOR INJECTION	PARENTERAL	2 to 5	>5 days	stop using product	Skin and subcutaneous tissue disorders	Skin and subcutaneous tissue
non-serious	NA	40-59	IPD	No	No	No	No	No	No	No	No	GENERAL ANTIINFECTIVES, SYSTEMIC(J)	Antibiotic-Lincosamide	Diseases of the genitourinary system	STERILE PREPARATION FOR INJECTION	PARENTERAL	2 to 5	>5 days	stop using product	Immune system disorders	Immune
non-serious	NA	20-39	IPD	NA	No	No	No	No	No	No	No	GENERAL ANTIINFECTIVES, SYSTEMIC(J)	Antibiotic-Cephalosporin	Pregnancy, childbirth and the puerperium	GRANULE/POWDER	ORAL	2 to 5	<5 days	stop using product	Skin and subcutaneous tissue disorders	Skin and subcutaneous tissue
non-serious	NA	20-39	IPD	NA	No	No	No	No	No	No	No	GENERAL ANTIINFECTIVES, SYSTEMIC(J)	Antibiotic-Cephalosporin	Pregnancy, childbirth and the puerperium	GRANULE/POWDER	ORAL	2 to 5	<5 days	stop using product	Immune system disorders	Immune
non-serious	NA	40-59	OPD	Yes	No	No	No	No	No	No	No	GENERAL ANTIINFECTIVES, SYSTEMIC(J)	Antibiotic-Sulfonamide	Certain infectious and parasitic diseases	TABLET	ORAL	<2	>5 days	stop using product	Skin and subcutaneous tissue disorders	Skin and subcutaneous tissue
non-serious	NA	20-39	IPD	Yes	No	No	No	No	No	No	No	GENERAL ANTIINFECTIVES, SYSTEMIC(J)	Antibiotic-Cephalosporin	Diseases of the respiratory system	STERILE PREPARATION FOR INJECTION	PARENTERAL	2 to 5	<5 days	stop using product	Skin and subcutaneous tissue disorders	Skin and subcutaneous tissue
non-serious	NA	40-59	IPD	No	No	No	No	No	No	No	No	GENERAL ANTIINFECTIVES, SYSTEMIC(J)	Antibiotic-Cephalosporin	Symptoms, signs and abnormal clinical and laboratory findings, not elsewhere classified	STERILE PREPARATION FOR INJECTION	PARENTERAL	<2	<5 days	stop using product	Skin and subcutaneous tissue disorders	Skin and subcutaneous tissue
non-serious	NA	20-39	OPD	No	No	No	No	No	No	No	No	GENERAL ANTIINFECTIVES, SYSTEMIC(J)	Antibiotic-Lincosamide	Diseases of the eye and adnexa	CAPSULE	ORAL	2 to 5	<5 days	stop using product	Skin and subcutaneous tissue disorders	Skin and subcutaneous tissue
serious	hospitalization	60 and above	IPD	No	No	No	No	No	No	No	No	GENERAL ANTIINFECTIVES, SYSTEMIC(J)	Antibiotic-Penicillin	Injury, poisoning and certain other consequences of external causes	STERILE PREPARATION FOR INJECTION	PARENTERAL	2 to 5	<5 days	stop using product	Skin and subcutaneous tissue disorders	Skin and subcutaneous tissue
serious	hospitalization	60 and above	IPD	No	No	No	No	No	No	No	No	GENERAL ANTIINFECTIVES, SYSTEMIC(J)	Antibiotic-Lincosamide	Diseases of the musculoskeletal system and connective tissue	STERILE PREPARATION FOR INJECTION	PARENTERAL	2 to 5	>5 days	stop using product	Skin and subcutaneous tissue disorders	Skin and subcutaneous tissue
non-serious	NA	40-59	IPD	Yes	No	No	No	No	No	No	No	GENERAL ANTIINFECTIVES, SYSTEMIC(J)	Antibiotic-Cephalosporin	Diseases of the genitourinary system	STERILE PREPARATION FOR INJECTION	PARENTERAL	<2	<5 days	stop using product	Skin and subcutaneous tissue disorders	Skin and subcutaneous tissue
non-serious	NA	60 and above	IPD	No	No	No	No	No	No	No	No	GENERAL ANTIINFECTIVES, SYSTEMIC(J)	Antibiotic-Penicillin	Diseases of the respiratory system	STERILE PREPARATION FOR INJECTION	PARENTERAL	2 to 5	>5 days	stop using product	Skin and subcutaneous tissue disorders	Skin and subcutaneous tissue
non-serious	NA	20-39	OPD	Yes	No	No	No	No	No	No	No	GENERAL ANTIINFECTIVES, SYSTEMIC(J)	Antibiotic-Tetracycline	NA	CAPSULE	ORAL	<2	<5 days	stop using product	Skin and subcutaneous tissue disorders	Skin and subcutaneous tissue
non-serious	NA	20-39	OPD	Yes	No	No	No	No	No	No	No	GENERAL ANTIINFECTIVES, SYSTEMIC(J)	Antibiotic-Tetracycline	NA	CAPSULE	ORAL	<2	>5 days	stop using product	Respiratory, thoracic and mediastinal	Respiratory, thoracic and mediastinal
non-serious	NA	20-39	OPD	Yes	No	No	No	No	No	No	No	GENERAL ANTIINFECTIVES, SYSTEMIC(J)	Antibiotic-Tetracycline	NA	CAPSULE	ORAL	<2	>5 days	stop using product	Immune system disorders	Immune
non-serious	NA	20-39	OPD	Yes	No	No	No	No	No	No	No	GENERAL ANTIINFECTIVES, SYSTEMIC(J)	Antibiotic-Tetracycline	NA	CAPSULE	ORAL	<2	>5 days	stop using product	Skin and subcutaneous tissue disorders	Skin and subcutaneous tissue
non-serious	NA	20-39	OPD	Yes	No	No	No	No	No	No	No	GENERAL ANTIINFECTIVES, SYSTEMIC(J)	Antibiotic-Tetracycline	NA	CAPSULE	ORAL	<2	>5 days	stop using product	General disorders and administration site conditions	General disorders and administration
non-serious	NA	20-39	OPD	Yes	No	No	No	No	No	No	No	GENERAL ANTIINFECTIVES, SYSTEMIC(J)	Antibiotic-Tetracycline	NA	CAPSULE	ORAL	<2	>5 days	stop using product	Immune system disorders	Immune
non-serious	NA	20-39	OPD	No	No	No	No	No	No	No	No	GENERAL ANTIINFECTIVES, SYSTEMIC(J)	Antibiotic-Lincosamide	Diseases of the respiratory system	CAPSULE	ORAL	<2	<5 days	stop using product	Skin and subcutaneous tissue disorders	Skin and subcutaneous tissue
non-serious	NA	40-59	OPD	No	No	No	No	No	No	No	No	GENERAL ANTIINFECTIVES, SYSTEMIC(J)	Antibiotic-Macrolide	Symptoms, signs and abnormal clinical and laboratory findings, not elsewhere classified	TABLET	ORAL	<2	<5 days	stop using product	Skin and subcutaneous tissue disorders	Skin and subcutaneous tissue
non-serious	NA	40-59	OPD	No	No	No	No	No	No	No	No	GENERAL ANTIINFECTIVES, SYSTEMIC(J)	Antibiotic-Macrolide	Symptoms, signs and abnormal clinical and laboratory findings, not elsewhere classified	TABLET	ORAL	<2	<5 days	stop using product	Immune system disorders	Immune
non-serious	NA	40-59	OPD	No	No	No	No	No	No	No	No	GENERAL ANTIINFECTIVES, SYSTEMIC(J)	Antibiotic-Macrolide	Symptoms, signs and abnormal clinical and laboratory findings, not elsewhere classified	TABLET	ORAL	<2	<5 days	stop using product	Respiratory, thoracic and mediastinal	Respiratory, thoracic and mediastinal
non-serious	NA	20-39	OPD	No	No	No	No	No	No	No	No	GENERAL ANTIINFECTIVES, SYSTEMIC(J)	Antibiotic-Lincosamide	Diseases of the respiratory system	CAPSULE	ORAL	<2	>5 days	stop using product	Skin and subcutaneous tissue disorders	Skin and subcutaneous tissue
non-serious	NA	0-19	NA	Yes	No	No	No	No	No	No	No	GENERAL ANTIINFECTIVES, SYSTEMIC(J)	Antibiotic-Sulfonamide	NA	EMULSION/SUSPENSION	ORAL	<2	>5 days	stop using product	Skin and subcutaneous tissue disorders	Skin and subcutaneous tissue
non-serious	NA	40-59	IPD	No	No	No	No	No	No	No	No	GENERAL ANTIINFECTIVES, SYSTEMIC(J)	Antibiotic-Cephalosporin	Diseases of the respiratory system	STERILE PREPARATION FOR INJECTION	PARENTERAL	<2	>5 days	stop using product	Skin and subcutaneous tissue disorders	Skin and subcutaneous tissue
non-serious	NA	40-59	IPD	No	No	No	No	No	No	No	No	GENERAL ANTIINFECTIVES, SYSTEMIC(J)	Antibiotic-Cephalosporin	Diseases of the respiratory system	STERILE PREPARATION FOR INJECTION	PARENTERAL	<2	>5 days	stop using product	Immune system disorders	Immune
non-serious	NA	40-59	IPD	NA	No	No	No	No	No	No	No	GENERAL ANTIINFECTIVES, SYSTEMIC(J)	Antibiotic-Cephalosporin	Diseases of the respiratory system	STERILE PREPARATION FOR INJECTION	PARENTERAL	<2	>5 days	stop using product	Gastrointestinal disorders	Gastrointestinal
non-serious	NA	40-59	IPD	NA	No	No	No	No	No	No	No	GENERAL ANTIINFECTIVES, SYSTEMIC(J)	Antibiotic-Cephalosporin	Diseases of the respiratory system	STERILE PREPARATION FOR INJECTION	PARENTERAL	<2	>5 days	stop using product	Skin and subcutaneous tissue disorders	Skin and subcutaneous tissue
non-serious	NA	40-59	IPD	NA	No	No	No	No	No	No	No	GENERAL ANTIINFECTIVES, SYSTEMIC(J)	Antibiotic-Cephalosporin	Diseases of the respiratory system	STERILE PREPARATION FOR INJECTION	PARENTERAL	<2	>5 days	stop using product	Immune system disorders	Immune
non-serious	NA	0-19	OPD	No	No	No	No	No	No	No	No	GENERAL ANTIINFECTIVES, SYSTEMIC(J)	Antibiotic-Penicillin	Certain infectious and parasitic diseases	STERILE PREPARATION FOR INJECTION	PARENTERAL	2 to 5	>5 days	stop using product	Skin and subcutaneous tissue disorders	Skin and subcutaneous tissue
non-serious	NA	0-19	OPD	No	No	No	No	No	No	No	No	GENERAL ANTIINFECTIVES, SYSTEMIC(J)	Antibiotic-Penicillin	Certain infectious and parasitic diseases	STERILE PREPARATION FOR INJECTION	PARENTERAL	2 to 5	>5 days	stop using product	Immune system disorders	Immune
non-serious	NA	20-39	OPD	Yes	No	No	No	No	No	No	No	GENERAL ANTIINFECTIVES, SYSTEMIC(J)	Antibiotic-Penicillin	Diseases of the eye and adnexa	CAPSULE	ORAL	2 to 5	<5 days	stop using product	Skin and subcutaneous tissue disorders	Skin and subcutaneous tissue
non-serious	NA	0-19	OPD	No	No	No	No	No	No	No	No	GENERAL ANTIINFECTIVES, SYSTEMIC(J)	Antibiotic-Penicillin	Certain infectious and parasitic diseases	DRY SYRUP	ORAL	2 to 5	<5 days	stop using product	Skin and subcutaneous tissue disorders	Skin and subcutaneous tissue
serious	hospitalization	40-59	IPD	Yes	No	No	No	No	No	No	No	GENERAL ANTIINFECTIVES, SYSTEMIC(J)	Antibiotic-Cephalosporin	Diseases of the skin and subcutaneous tissue	STERILE PREPARATION FOR INJECTION	PARENTERAL	<2	<5 days	stop using product	Eye disorders	Eye
serious	hospitalization	40-59	IPD	Yes	No	No	No	No	No	No	No	GENERAL ANTIINFECTIVES, SYSTEMIC(J)	Antibiotic-Cephalosporin	Diseases of the skin and subcutaneous tissue	STERILE PREPARATION FOR INJECTION	PARENTERAL	<2	>5 days	stop using product	Skin and subcutaneous tissue disorders	Skin and subcutaneous tissue
serious	hospitalization	40-59	IPD	Yes	No	No	No	No	No	No	No	GENERAL ANTIINFECTIVES, SYSTEMIC(J)	Antibiotic-Cephalosporin	Diseases of the skin and subcutaneous tissue	STERILE PREPARATION FOR INJECTION	PARENTERAL	<2	>5 days	stop using product	Immune system disorders	Immune
serious	hospitalization	0-19	IPD	No	No	No	No	No	No	No	No	GENERAL ANTIINFECTIVES, SYSTEMIC(J)	Antibiotic-Cephalosporin	Symptoms, signs and abnormal clinical and laboratory findings, not elsewhere classified	STERILE PREPARATION FOR INJECTION	PARENTERAL	<2	>5 days	stop using product	Skin and subcutaneous tissue disorders	Skin and subcutaneous tissue
non-serious	NA	40-59	IPD	No	No	No	No	No	No	No	No	GENERAL ANTIINFECTIVES, SYSTEMIC(J)	Antibiotic-Penicillin	Diseases of the respiratory system	TABLET	ORAL	<2	>5 days	stop using product	Skin and subcutaneous tissue disorders	Skin and subcutaneous tissue
non-serious	NA	0-19	IPD	No	No	No	No	No	No	No	No	GENERAL ANTIINFECTIVES, SYSTEMIC(J)	Antibiotic-Cephalosporin	Certain infectious and parasitic diseases	STERILE PREPARATION FOR INJECTION	PARENTERAL	<2	>5 days	stop using product	Skin and subcutaneous tissue disorders	Skin and subcutaneous tissue
non-serious	NA	0-19	OPD	No	No	No	No	No	No	No	No	GENERAL ANTIINFECTIVES, SYSTEMIC(J)	Antibiotic-Penicillin	Symptoms, signs and abnormal clinical and laboratory findings, not elsewhere classified	DRY SYRUP	ORAL	2 to 5	>5 days	stop using product	Skin and subcutaneous tissue disorders	Skin and subcutaneous tissue
non-serious	NA	60 and above	IPD	No	No	No	No	No	No	No	No	GENERAL ANTIINFECTIVES, SYSTEMIC(J)	Antibiotic-Carbapenem	NA	STERILE PREPARATION FOR INJECTION	PARENTERAL	2 to 5	>5 days	stop using product	Skin and subcutaneous tissue disorders	Skin and subcutaneous tissue
non-serious	NA	0-19	OPD	NA	No	No	No	No	No	No	No	GENERAL ANTIINFECTIVES, SYSTEMIC(J)	Antibiotic-Sulfonamide	Injury, poisoning and certain other consequences of external causes	EMULSION/SUSPENSION	ORAL	<2	<5 days	Unknown	Skin and subcutaneous tissue disorders	Skin and subcutaneous tissue
non-serious	NA	0-19	OPD	NA	No	No	No	No	No	No	No	GENERAL ANTIINFECTIVES, SYSTEMIC(J)	Antibiotic-Sulfonamide	Injury, poisoning and certain other consequences of external causes	EMULSION/SUSPENSION	ORAL	<2	<5 days	Unknown	Immune system disorders	Immune
non-serious	NA	0-19	OPD	NA	No	No	No	No	No	No	No	GENERAL ANTIINFECTIVES, SYSTEMIC(J)	Antibiotic-Sulfonamide	Injury, poisoning and certain other consequences of external causes	EMULSION/SUSPENSION	ORAL	<2	<5 days	Unknown	General disorders and administration site conditions	General disorders and administration
non-serious	NA	0-19	OPD	NA	No	No	No	No	No	No	No	GENERAL ANTIINFECTIVES, SYSTEMIC(J)	Antibiotic-Sulfonamide	Injury, poisoning and certain other consequences of external causes	EMULSION/SUSPENSION	ORAL	<2	<5 days	Unknown	Skin and subcutaneous tissue disorders	Skin and subcutaneous tissue
non-serious	NA	0-19	OPD	NA	No	No	No	No	No	No	No	GENERAL ANTIINFECTIVES, SYSTEMIC(J)	Antibiotic-Sulfonamide	Injury, poisoning and certain other consequences of external causes	EMULSION/SUSPENSION	ORAL	<2	<5 days	Unknown	Immune system disorders	Immune
non-serious	NA	0-19	OPD	NA	No	No	No	No	No	No	No	GENERAL ANTIINFECTIVES, SYSTEMIC(J)	Antibiotic-Sulfonamide	Injury, poisoning and certain other consequences of external causes	EMULSION/SUSPENSION	ORAL	<2	<5 days	Unknown	General disorders and administration site conditions	General disorders and administration
serious	hospitalization	60 and above	IPD	No	No	No	No	No	No	No	No	GENERAL ANTIINFECTIVES, SYSTEMIC(J)	Antibiotic-Cephalosporin	NA	STERILE PREPARATION FOR INJECTION	PARENTERAL	2 to 5	>5 days	stop using product	Skin and subcutaneous tissue disorders	Skin and subcutaneous tissue
non-serious	NA	20-39	IPD	No	No	No	No	No	No	No	No	GENERAL ANTIINFECTIVES, SYSTEMIC(J)	Antibiotic-Cephalosporin	NA	STERILE PREPARATION FOR INJECTION	PARENTERAL	<2	>5 days	stop using product	Skin and subcutaneous tissue disorders	Skin and subcutaneous tissue
non-serious	NA	20-39	IPD	No	No	No	No	No	No	No	No	GENERAL ANTIINFECTIVES, SYSTEMIC(J)	Antibiotic-Cephalosporin	Diseases of the skin and subcutaneous tissue	STERILE PREPARATION FOR INJECTION	PARENTERAL	2 to 5	<5 days	stop using product	Skin and subcutaneous tissue disorders	Skin and subcutaneous tissue
non-serious	NA	20-39	IPD	No	No	No	No	No	No	No	No	GENERAL ANTIINFECTIVES, SYSTEMIC(J)	Antibiotic-Lincosamide	Diseases of the skin and subcutaneous tissue	STERILE PREPARATION FOR INJECTION	PARENTERAL	2 to 5	<5 days	stop using product	Skin and subcutaneous tissue disorders	Skin and subcutaneous tissue
non-serious	NA	40-59	NA	No	No	No	No	No	No	No	No	GENERAL ANTIINFECTIVES, SYSTEMIC(J)	Antibiotic-Lincosamide	NA	STERILE PREPARATION FOR INJECTION	PARENTERAL	2 to 5	<5 days	stop using product	Skin and subcutaneous tissue disorders	Skin and subcutaneous tissue
serious	hazard	20-39	IPD	No	No	No	No	No	No	No	No	GENERAL ANTIINFECTIVES, SYSTEMIC(J)	Antibiotic-Sulfonamide	Diseases of the skin and subcutaneous tissue	TABLET	ORAL	<2	<5 days	stop using product	Immune system disorders	Immune
serious	hazard	20-39	IPD	No	No	No	No	No	No	No	No	GENERAL ANTIINFECTIVES, SYSTEMIC(J)	Antibiotic-Sulfonamide	Diseases of the skin and subcutaneous tissue	TABLET	ORAL	<2	<5 days	stop using product	Vascular disorders	Vascular disorders
non-serious	NA	0-19	OPD	No	No	No	No	No	No	No	No	GENERAL ANTIINFECTIVES, SYSTEMIC(J)	Antibiotic-Penicillin	Diseases of the respiratory system	DRY SYRUP	ORAL	2 to 5	>5 days	stop using product	Skin and subcutaneous tissue disorders	Skin and subcutaneous tissue
non-serious	NA	0-19	OPD	No	No	No	No	No	No	No	No	GENERAL ANTIINFECTIVES, SYSTEMIC(J)	Antibiotic-Penicillin	Diseases of the respiratory system	DRY SYRUP	ORAL	2 to 5	>5 days	stop using product	Skin and subcutaneous tissue disorders	Skin and subcutaneous tissue
non-serious	NA	20-39	OPD	No	No	No	No	No	No	No	No	GENERAL ANTIINFECTIVES, SYSTEMIC(J)	Antibiotic-Lincosamide	Injury, poisoning and certain other consequences of external causes	CAPSULE	ORAL	2 to 5	<5 days	stop using product	Skin and subcutaneous tissue disorders	Skin and subcutaneous tissue
serious	hospitalization	40-59	IPD	No	No	No	No	No	No	No	No	GENERAL ANTIINFECTIVES, SYSTEMIC(J)	Antibiotic-Sulfonamide	Certain infectious and parasitic diseases	TABLET	ORAL	2 to 5	>5 days	stop using product	Skin and subcutaneous tissue disorders	Skin and subcutaneous tissue
non-serious	NA	40-59	IPD	No	No	No	No	No	No	No	No	GENERAL ANTIINFECTIVES, SYSTEMIC(J)	Antibiotic-Cephalosporin	Symptoms, signs and abnormal clinical and laboratory findings, not elsewhere classified	STERILE PREPARATION FOR INJECTION	PARENTERAL	<2	<5 days	stop using product	Skin and subcutaneous tissue disorders	Skin and subcutaneous tissue
non-serious	NA	40-59	IPD	No	No	No	No	No	No	No	No	GENERAL ANTIINFECTIVES, SYSTEMIC(J)	Antibiotic-Fluoroquinolone	NA	STERILE PREPARATION FOR INJECTION	PARENTERAL	<2	>5 days	stop using product	Skin and subcutaneous tissue disorders	Skin and subcutaneous tissue
non-serious	NA	40-59	IPD	No	No	No	No	No	No	No	No	GENERAL ANTIINFECTIVES, SYSTEMIC(J)	Antibiotic-Lincosamide	NA	STERILE PREPARATION FOR INJECTION	PARENTERAL	2 to 5	>5 days	stop using product	Skin and subcutaneous tissue disorders	Skin and subcutaneous tissue
serious	hospitalization	60 and above	IPD	No	No	No	No	No	No	No	No	GENERAL ANTIINFECTIVES, SYSTEMIC(J)	Antibiotic-Cephalosporin	Diseases of the circulatory system	STERILE PREPARATION FOR INJECTION	PARENTERAL	<2	<5 days	stop using product	Skin and subcutaneous tissue disorders	Skin and subcutaneous tissue
serious	hospitalization	60 and above	OPD	No	No	No	No	No	No	No	No	GENERAL ANTIINFECTIVES, SYSTEMIC(J)	Antibiotic-Penicillin	Symptoms, signs and abnormal clinical and laboratory findings, not elsewhere classified	CAPSULE	ORAL	2 to 5	<5 days	stop using product	Immune system disorders	Immune
serious	hospitalization	60 and above	OPD	No	No	No	No	No	No	No	No	GENERAL ANTIINFECTIVES, SYSTEMIC(J)	Antibiotic-Penicillin	Symptoms, signs and abnormal clinical and laboratory findings, not elsewhere classified	CAPSULE	ORAL	2 to 5	<5 days	stop using product	Vascular disorders	Vascular disorders
non-serious	NA	0-19	IPD	No	No	No	No	No	No	No	No	GENERAL ANTIINFECTIVES, SYSTEMIC(J)	Antibiotic-Cephalosporin	Diseases of the genitourinary system	STERILE PREPARATION FOR INJECTION	PARENTERAL	<2	<5 days	stop using product	Skin and subcutaneous tissue disorders	Skin and subcutaneous tissue
non-serious	NA	40-59	IPD	No	No	No	No	No	No	No	No	GENERAL ANTIINFECTIVES, SYSTEMIC(J)	Antibiotic-Cephalosporin	Diseases of the respiratory system	STERILE PREPARATION FOR INJECTION	PARENTERAL	2 to 5	<5 days	stop using product	Skin and subcutaneous tissue disorders	Skin and subcutaneous tissue
non-serious	NA	40-59	IPD	No	No	No	No	No	No	No	No	GENERAL ANTIINFECTIVES, SYSTEMIC(J)	Antibiotic-Macrolide	Diseases of the respiratory system	TABLET	ORAL	<2	<5 days	Unknown	Skin and subcutaneous tissue disorders	Skin and subcutaneous tissue
serious	hospitalization	20-39	IPD	No	No	No	No	No	No	No	No	GENERAL ANTIINFECTIVES, SYSTEMIC(J)	Antibiotic-Lincosamide	Diseases of the genitourinary system	CAPSULE	ORAL	2 to 5	>5 days	stop using product	Skin and subcutaneous tissue disorders	Skin and subcutaneous tissue
non-serious	NA	60 and above	IPD	No	No	No	No	No	No	No	No	GENERAL ANTIINFECTIVES, SYSTEMIC(J)	Antibiotic-Lincosamide	NA	STERILE PREPARATION FOR INJECTION	PARENTERAL	2 to 5	>5 days	stop using product	Skin and subcutaneous tissue disorders	Skin and subcutaneous tissue
non-serious	NA	60 and above	IPD	No	No	No	No	No	No	No	No	GENERAL ANTIINFECTIVES, SYSTEMIC(J)	Antibiotic-Carbapenem	Diseases of the circulatory system	STERILE PREPARATION FOR INJECTION	PARENTERAL	2 to 5	<5 days	stop using product	Skin and subcutaneous tissue disorders	Skin and subcutaneous tissue
non-serious	NA	40-59	IPD	Yes	No	No	No	No	No	No	No	GENERAL ANTIINFECTIVES, SYSTEMIC(J)	Antibiotic-Carbapenem	Diseases of the respiratory system	STERILE PREPARATION FOR INJECTION	PARENTERAL	2 to 5	<5 days	stop using product	Skin and subcutaneous tissue disorders	Skin and subcutaneous tissue
non-serious	NA	40-59	IPD	No	No	No	No	No	No	No	No	GENERAL ANTIINFECTIVES, SYSTEMIC(J)	Antibiotic-Lincosamide	NA	STERILE PREPARATION FOR INJECTION	PARENTERAL	2 to 5	>5 days	stop using product	Skin and subcutaneous tissue disorders	Skin and subcutaneous tissue
non-serious	NA	40-59	IPD	No	No	No	No	No	No	No	No	GENERAL ANTIINFECTIVES, SYSTEMIC(J)	Antibiotic-Lincosamide	NA	CAPSULE	ORAL	2 to 5	>5 days	stop using product	Skin and subcutaneous tissue disorders	Skin and subcutaneous tissue
non-serious	NA	40-59	OPD	No	No	No	No	No	No	No	No	GENERAL ANTIINFECTIVES, SYSTEMIC(J)	Antibiotic-Macrolide	Diseases of the respiratory system	TABLET	ORAL	<2	>5 days	stop using product	Nervous system disorders	Nervous system disorders
non-serious	NA	40-59	OPD	No	No	No	No	No	No	No	No	GENERAL ANTIINFECTIVES, SYSTEMIC(J)	Antibiotic-Macrolide	Diseases of the respiratory system	TABLET	ORAL	<2	>5 days	stop using product	Musculoskeletal and connective tissue disorders	Musculoskeletal and connective tissue
serious	hospitalization	20-39	IPD	No	No	No	No	No	No	No	No	GENERAL ANTIINFECTIVES, SYSTEMIC(J)	Antibiotic-Cephalosporin	Injury, poisoning and certain other consequences of external causes	STERILE PREPARATION FOR INJECTION	PARENTERAL	2 to 5	>5 days	stop using product	Skin and subcutaneous tissue disorders	Skin and subcutaneous tissue
non-serious	NA	20-39	OPD	No	No	No	No	No	No	No	No	GENERAL ANTIINFECTIVES, SYSTEMIC(J)	Antibiotic-Tetracycline	Injury, poisoning and certain other consequences of external causes	CAPSULE	ORAL	>5	<5 days	stop using product	Skin and subcutaneous tissue disorders	Skin and subcutaneous tissue
serious	hospitalization	40-59	OPD	No	No	No	No	No	No	No	No	GENERAL ANTIINFECTIVES, SYSTEMIC(J)	Antibiotic-Sulfonamide	Certain infectious and parasitic diseases	TABLET	ORAL	<2	>5 days	stop using product	Gastrointestinal disorders	Gastrointestinal
serious	hospitalization	40-59	OPD	No	No	No	No	No	No	No	No	GENERAL ANTIINFECTIVES, SYSTEMIC(J)	Antibiotic-Sulfonamide	Certain infectious and parasitic diseases	TABLET	ORAL	<2	<5 days	stop using product	General disorders and administration site conditions	General disorders and administration
serious	hospitalization	20-39	OPD	No	No	No	No	No	No	No	No	GENERAL ANTIINFECTIVES, SYSTEMIC(J)	Antibiotic-Sulfonamide	Injury, poisoning and certain other consequences of external causes	TABLET	ORAL	2 to 5	<5 days	stop using product	Skin and subcutaneous tissue disorders	Skin and subcutaneous tissue
serious	hospitalization	20-39	OPD	No	No	No	No	No	No	No	No	GENERAL ANTIINFECTIVES, SYSTEMIC(J)	Antibiotic-Sulfonamide	Injury, poisoning and certain other consequences of external causes	TABLET	ORAL	2 to 5	>5 days	stop using product	Immune system disorders	Immune
serious	hospitalization	20-39	OPD	No	No	No	No	No	No	No	No	GENERAL ANTIINFECTIVES, SYSTEMIC(J)	Antibiotic-Sulfonamide	Injury, poisoning and certain other consequences of external causes	TABLET	ORAL	2 to 5	>5 days	stop using product	General disorders and administration site conditions	General disorders and administration
serious	hospitalization	20-39	OPD	No	No	No	No	No	No	No	No	GENERAL ANTIINFECTIVES, SYSTEMIC(J)	Antibiotic-Tetracycline	Injury, poisoning and certain other consequences of external causes	CAPSULE	ORAL	>5	<5 days	stop using product	Skin and subcutaneous tissue disorders	Skin and subcutaneous tissue
serious	hospitalization	20-39	OPD	No	No	No	No	No	No	No	No	GENERAL ANTIINFECTIVES, SYSTEMIC(J)	Antibiotic-Tetracycline	Injury, poisoning and certain other consequences of external causes	CAPSULE	ORAL	>5	<5 days	stop using product	Immune system disorders	Immune
serious	hospitalization	20-39	OPD	No	No	No	No	No	No	No	No	GENERAL ANTIINFECTIVES, SYSTEMIC(J)	Antibiotic-Tetracycline	Injury, poisoning and certain other consequences of external causes	CAPSULE	ORAL	>5	>5 days	stop using product	General disorders and administration site conditions	General disorders and administration
serious	hospitalization	60 and above	IPD	NA	No	No	No	No	No	No	No	GENERAL ANTIINFECTIVES, SYSTEMIC(J)	Antibiotic-Lincosamide	Injury, poisoning and certain other consequences of external causes	STERILE PREPARATION FOR INJECTION	PARENTERAL	2 to 5	<5 days	stop using product	Skin and subcutaneous tissue disorders	Skin and subcutaneous tissue
serious	hospitalization	40-59	IPD	No	No	No	No	No	No	No	No	GENERAL ANTIINFECTIVES, SYSTEMIC(J)	Antibiotic-Phosphonic acid	Injury, poisoning and certain other consequences of external causes	STERILE PREPARATION FOR INJECTION	PARENTERAL	<2	>5 days	stop using product	Skin and subcutaneous tissue disorders	Skin and subcutaneous tissue
non-serious	NA	20-39	IPD	No	No	No	No	No	No	No	No	GENERAL ANTIINFECTIVES, SYSTEMIC(J)	Antibiotic-Cephalosporin	Diseases of the digestive system	STERILE PREPARATION FOR INJECTION	PARENTERAL	<2	>5 days	stop using product	Skin and subcutaneous tissue disorders	Skin and subcutaneous tissue
non-serious	NA	20-39	OPD	No	No	No	No	No	No	No	No	GENERAL ANTIINFECTIVES, SYSTEMIC(J)	Antibiotic-Sulfonamide	Certain infectious and parasitic diseases	TABLET	ORAL	<2	>5 days	stop using product	Skin and subcutaneous tissue disorders	Skin and subcutaneous tissue
serious	hospitalization	40-59	OPD	No	No	No	No	No	No	No	No	GENERAL ANTIINFECTIVES, SYSTEMIC(J)	Antibiotic-Cephalosporin	Symptoms, signs and abnormal clinical and laboratory findings, not elsewhere classified	CAPSULE	ORAL	2 to 5	>5 days	stop using product	Skin and subcutaneous tissue disorders	Skin and subcutaneous tissue
serious	hospitalization	0-19	NA	No	No	No	No	No	No	No	No	GENERAL ANTIINFECTIVES, SYSTEMIC(J)	Antibiotic-Cephalosporin	Diseases of the respiratory system	CAPSULE	ORAL	>5	<5 days	stop using product	Skin and subcutaneous tissue disorders	Skin and subcutaneous tissue
serious	hospitalization	0-19	NA	No	No	No	No	No	No	No	No	GENERAL ANTIINFECTIVES, SYSTEMIC(J)	Antibiotic-Cephalosporin	Diseases of the respiratory system	CAPSULE	ORAL	>5	<5 days	stop using product	Immune system disorders	Immune
serious	hospitalization	0-19	IPD	No	No	No	No	No	No	No	No	GENERAL ANTIINFECTIVES, SYSTEMIC(J)	Antibiotic-Cephalosporin	Certain infectious and parasitic diseases	STERILE PREPARATION FOR INJECTION	PARENTERAL	<2	>5 days	stop using product	Skin and subcutaneous tissue disorders	Skin and subcutaneous tissue
serious	hospitalization	0-19	IPD	No	No	No	No	No	No	No	No	GENERAL ANTIINFECTIVES, SYSTEMIC(J)	Antibiotic-Cephalosporin	Certain infectious and parasitic diseases	STERILE PREPARATION FOR INJECTION	PARENTERAL	<2	>5 days	stop using product	Immune system disorders	Immune
serious	hospitalization	20-39	IPD	No	No	No	No	No	No	No	No	GENERAL ANTIINFECTIVES, SYSTEMIC(J)	Antibiotic-Cephalosporin	Diseases of the digestive system	STERILE PREPARATION FOR INJECTION	PARENTERAL	<2	<5 days	stop using product	Skin and subcutaneous tissue disorders	Skin and subcutaneous tissue
serious	hospitalization	20-39	IPD	No	No	No	No	No	No	No	No	GENERAL ANTIINFECTIVES, SYSTEMIC(J)	Antibiotic-Cephalosporin	Diseases of the digestive system	STERILE PREPARATION FOR INJECTION	PARENTERAL	<2	<5 days	stop using product	Respiratory, thoracic and mediastinal	Respiratory, thoracic and mediastinal
serious	hospitalization	20-39	IPD	No	No	No	No	No	No	No	No	GENERAL ANTIINFECTIVES, SYSTEMIC(J)	Antibiotic-Cephalosporin	Diseases of the digestive system	STERILE PREPARATION FOR INJECTION	PARENTERAL	<2	<5 days	stop using product	Immune system disorders	Immune
non-serious	NA	60 and above	OPD	No	No	No	No	No	No	No	No	GENERAL ANTIINFECTIVES, SYSTEMIC(J)	Antibiotic-Lincosamide	Diseases of the digestive system	CAPSULE	ORAL	>5	<5 days	stop using product	Skin and subcutaneous tissue disorders	Skin and subcutaneous tissue
non-serious	NA	60 and above	OPD	No	No	No	No	No	No	No	No	GENERAL ANTIINFECTIVES, SYSTEMIC(J)	Antibiotic-Penicillin	Injury, poisoning and certain other consequences of external causes	TABLET	ORAL	2 to 5	<5 days	stop using product	Skin and subcutaneous tissue disorders	Skin and subcutaneous tissue
non-serious	NA	40-59	OPD	No	No	No	No	No	No	No	No	GENERAL ANTIINFECTIVES, SYSTEMIC(J)	Antibiotic-Penicillin	Diseases of the genitourinary system	CAPSULE	ORAL	<2	<5 days	stop using product	Skin and subcutaneous tissue disorders	Skin and subcutaneous tissue
serious	hospitalization	40-59	OPD	No	No	No	No	No	No	No	No	GENERAL ANTIINFECTIVES, SYSTEMIC(J)	Antibiotic-Macrolide	Diseases of the respiratory system	TABLET	ORAL	<2	<5 days	stop using product	Skin and subcutaneous tissue disorders	Skin and subcutaneous tissue
serious	hospitalization	60 and above	OPD	Yes	No	No	No	No	No	No	No	GENERAL ANTIINFECTIVES, SYSTEMIC(J)	Antibiotic-Lincosamide	Diseases of the musculoskeletal system and connective tissue	CAPSULE	ORAL	2 to 5	<5 days	stop using product	Skin and subcutaneous tissue disorders	Skin and subcutaneous tissue
non-serious	NA	20-39	OPD	No	No	No	No	No	No	No	No	GENERAL ANTIINFECTIVES, SYSTEMIC(J)	Antibiotic-Lincosamide	Injury, poisoning and certain other consequences of external causes	CAPSULE	ORAL	2 to 5	<5 days	stop using product	Skin and subcutaneous tissue disorders	Skin and subcutaneous tissue
non-serious	NA	40-59	OPD	No	No	No	No	No	No	No	No	GENERAL ANTIINFECTIVES, SYSTEMIC(J)	Antibiotic-Sulfonamide	Certain infectious and parasitic diseases	STERILE PREPARATION FOR INJECTION	PARENTERAL	<2	<5 days	stop using product	Skin and subcutaneous tissue disorders	Skin and subcutaneous tissue
non-serious	NA	40-59	OPD	No	No	No	No	No	No	No	No	GENERAL ANTIINFECTIVES, SYSTEMIC(J)	Antibiotic-Sulfonamide	Certain infectious and parasitic diseases	STERILE PREPARATION FOR INJECTION	PARENTERAL	<2	<5 days	stop using product	Immune system disorders	Immune
non-serious	NA	40-59	OPD	No	No	No	No	No	No	No	No	GENERAL ANTIINFECTIVES, SYSTEMIC(J)	Antiretroviral	Certain infectious and parasitic diseases	TABLET	ORAL	<2	<5 days	stop using product	Skin and subcutaneous tissue disorders	Skin and subcutaneous tissue
non-serious	NA	40-59	OPD	No	No	No	No	No	No	No	No	GENERAL ANTIINFECTIVES, SYSTEMIC(J)	Antiretroviral	Certain infectious and parasitic diseases	TABLET	ORAL	<2	<5 days	stop using product	Immune system disorders	Immune
non-serious	NA	40-59	IPD	No	No	No	No	No	No	No	No	GENERAL ANTIINFECTIVES, SYSTEMIC(J)	Antibiotic-Cephalosporin	Symptoms, signs and abnormal clinical and laboratory findings, not elsewhere classified	STERILE PREPARATION FOR INJECTION	PARENTERAL	<2	>5 days	stop using product	Skin and subcutaneous tissue disorders	Skin and subcutaneous tissue
non-serious	NA	20-39	NA	Yes	No	No	No	No	No	No	No	GENERAL ANTIINFECTIVES, SYSTEMIC(J)	Antibiotic-Penicillin	Diseases of the respiratory system	CAPSULE	ORAL	<2	>5 days	stop using product	Skin and subcutaneous tissue disorders	Skin and subcutaneous tissue
non-serious	NA	20-39	NA	Yes	No	No	No	No	No	No	No	GENERAL ANTIINFECTIVES, SYSTEMIC(J)	Antibiotic-Penicillin	Diseases of the respiratory system	CAPSULE	ORAL	<2	>5 days	stop using product	Immune system disorders	Immune
non-serious	NA	20-39	OPD	No	No	No	No	No	No	No	No	GENERAL ANTIINFECTIVES, SYSTEMIC(J)	Antibiotic-Penicillin	Injury, poisoning and certain other consequences of external causes	DRY SYRUP	ORAL	2 to 5	<5 days	recurrence but same dose	Skin and subcutaneous tissue disorders	Skin and subcutaneous tissue
non-serious	NA	20-39	OPD	No	No	No	No	No	No	No	No	GENERAL ANTIINFECTIVES, SYSTEMIC(J)	Antibiotic-Penicillin	Injury, poisoning and certain other consequences of external causes	DRY SYRUP	ORAL	2 to 5	<5 days	recurrence but same dose	Immune system disorders	Immune
non-serious	NA	40-59	OPD	No	No	No	No	No	No	No	No	GENERAL ANTIINFECTIVES, SYSTEMIC(J)	Antibiotic-Cephalosporin	Diseases of the genitourinary system	STERILE PREPARATION FOR INJECTION	PARENTERAL	<2	>5 days	stop using product	Skin and subcutaneous tissue disorders	Skin and subcutaneous tissue
non-serious	NA	0-19	IPD	No	No	No	No	No	No	No	No	GENERAL ANTIINFECTIVES, SYSTEMIC(J)	Antibiotic-Lincosamide	Diseases of the genitourinary system	STERILE PREPARATION FOR INJECTION	PARENTERAL	>5	>5 days	stop using product	General disorders and administration site conditions	General disorders and administration
non-serious	NA	0-19	IPD	No	No	No	No	No	No	No	No	GENERAL ANTIINFECTIVES, SYSTEMIC(J)	Antibiotic-Lincosamide	Diseases of the genitourinary system	STERILE PREPARATION FOR INJECTION	PARENTERAL	>5	>5 days	stop using product	Respiratory, thoracic and mediastinal	Respiratory, thoracic and mediastinal
non-serious	NA	0-19	IPD	No	No	No	No	No	No	No	No	GENERAL ANTIINFECTIVES, SYSTEMIC(J)	Antibiotic-Lincosamide	Diseases of the genitourinary system	STERILE PREPARATION FOR INJECTION	PARENTERAL	>5	>5 days	stop using product	Cardiac	Cardiac
non-serious	NA	40-59	IPD	No	No	No	No	No	No	No	No	GENERAL ANTIINFECTIVES, SYSTEMIC(J)	Antibiotic-Penicillin	NA	TABLET	ORAL	2 to 5	>5 days	stop using product	Skin and subcutaneous tissue disorders	Skin and subcutaneous tissue
non-serious	NA	40-59	IPD	No	No	No	No	No	No	No	No	GENERAL ANTIINFECTIVES, SYSTEMIC(J)	Antibiotic-Penicillin	NA	TABLET	ORAL	2 to 5	>5 days	stop using product	Immune system disorders	Immune
non-serious	NA	20-39	OPD	No	No	No	No	No	No	No	No	GENERAL ANTIINFECTIVES, SYSTEMIC(J)	Antibiotic-Penicillin	Injury, poisoning and certain other consequences of external causes	CAPSULE	ORAL	2 to 5	>5 days	stop using product	Skin and subcutaneous tissue disorders	Skin and subcutaneous tissue
non-serious	NA	0-19	OPD	No	No	No	No	No	No	No	No	GENERAL ANTIINFECTIVES, SYSTEMIC(J)	Antibiotic-Penicillin	Certain infectious and parasitic diseases	DRY SYRUP	ORAL	<2	>5 days	stop using product	Skin and subcutaneous tissue disorders	Skin and subcutaneous tissue
non-serious	NA	0-19	OPD	No	No	No	No	No	No	No	No	GENERAL ANTIINFECTIVES, SYSTEMIC(J)	Antibiotic-Cephalosporin	Symptoms, signs and abnormal clinical and laboratory findings, not elsewhere classified	DRY SYRUP	ORAL	<2	>5 days	Unknown	General disorders and administration site conditions	General disorders and administration
non-serious	NA	0-19	OPD	No	No	No	No	No	No	No	No	GENERAL ANTIINFECTIVES, SYSTEMIC(J)	Antibiotic-Cephalosporin	Symptoms, signs and abnormal clinical and laboratory findings, not elsewhere classified	DRY SYRUP	ORAL	<2	>5 days	Unknown	Skin and subcutaneous tissue disorders	Skin and subcutaneous tissue
non-serious	NA	0-19	OPD	No	No	No	No	No	No	No	No	GENERAL ANTIINFECTIVES, SYSTEMIC(J)	Antibiotic-Cephalosporin	Symptoms, signs and abnormal clinical and laboratory findings, not elsewhere classified	DRY SYRUP	ORAL	<2	>5 days	Unknown	Immune system disorders	Immune
serious	hospitalization	40-59	IPD	No	No	No	No	No	No	No	No	GENERAL ANTIINFECTIVES, SYSTEMIC(J)	Antibiotic-Cephalosporin	NA	STERILE PREPARATION FOR INJECTION	PARENTERAL	<2	<5 days	stop using product	Skin and subcutaneous tissue disorders	Skin and subcutaneous tissue
non-serious	NA	60 and above	IPD	No	No	No	No	No	No	No	No	GENERAL ANTIINFECTIVES, SYSTEMIC(J)	Antibiotic-Cephalosporin	NA	STERILE PREPARATION FOR INJECTION	PARENTERAL	<2	<5 days	stop using product	Immune system disorders	Immune
non-serious	NA	60 and above	IPD	No	No	No	No	No	No	No	No	GENERAL ANTIINFECTIVES, SYSTEMIC(J)	Antibiotic-Cephalosporin	NA	STERILE PREPARATION FOR INJECTION	PARENTERAL	<2	<5 days	stop using product	Vascular disorders	Vascular disorders
serious	hospitalization	60 and above	NA	No	No	No	No	No	No	No	No	GENERAL ANTIINFECTIVES, SYSTEMIC(J)	Antibiotic-Cephalosporin	NA	STERILE PREPARATION FOR INJECTION	PARENTERAL	<2	<5 days	stop using product	Skin and subcutaneous tissue disorders	Skin and subcutaneous tissue
serious	hospitalization	60 and above	NA	No	No	No	No	No	No	No	No	GENERAL ANTIINFECTIVES, SYSTEMIC(J)	Antibiotic-Lincosamide	NA	STERILE PREPARATION FOR INJECTION	PARENTERAL	2 to 5	<5 days	stop using product	Skin and subcutaneous tissue disorders	Skin and subcutaneous tissue
non-serious	NA	40-59	NA	No	No	No	No	No	No	No	No	GENERAL ANTIINFECTIVES, SYSTEMIC(J)	Antibiotic-Penicillin	Diseases of the skin and subcutaneous tissue	STERILE PREPARATION FOR INJECTION	PARENTERAL	>5	<5 days	stop using product	Skin and subcutaneous tissue disorders	Skin and subcutaneous tissue
non-serious	NA	60 and above	NA	No	No	No	No	No	No	No	No	GENERAL ANTIINFECTIVES, SYSTEMIC(J)	Antibiotic-Cephalosporin	Certain infectious and parasitic diseases	NA	NA	>5	<5 days	stop using product	Skin and subcutaneous tissue disorders	Skin and subcutaneous tissue
non-serious	NA	20-39	IPD	No	No	No	No	No	No	No	No	GENERAL ANTIINFECTIVES, SYSTEMIC(J)	Antibiotic-Penicillin	Diseases of the respiratory system	NA	NA	>5	<5 days	Unknown	Immune system disorders	Immune
non-serious	NA	20-39	IPD	No	No	No	No	No	No	No	No	GENERAL ANTIINFECTIVES, SYSTEMIC(J)	Antibiotic-Penicillin	Diseases of the respiratory system	NA	NA	>5	<5 days	Unknown	Vascular disorders	Vascular disorders
non-serious	NA	20-39	IPD	No	No	No	No	No	No	No	No	GENERAL ANTIINFECTIVES, SYSTEMIC(J)	Antibiotic-Cephalosporin	NA	STERILE PREPARATION FOR INJECTION	PARENTERAL	2 to 5	>5 days	stop using product	Skin and subcutaneous tissue disorders	Skin and subcutaneous tissue
non-serious	NA	0-19	IPD	No	No	No	No	No	No	No	No	GENERAL ANTIINFECTIVES, SYSTEMIC(J)	Antibiotic-Penicillin	NA	DRY SYRUP	ORAL	<2	>5 days	stop using product	Skin and subcutaneous tissue disorders	Skin and subcutaneous tissue
non-serious	NA	0-19	IPD	No	No	No	No	No	No	No	No	GENERAL ANTIINFECTIVES, SYSTEMIC(J)	Antibiotic-Penicillin	NA	STERILE PREPARATION FOR INJECTION	PARENTERAL	2 to 5	>5 days	stop using product	Skin and subcutaneous tissue disorders	Skin and subcutaneous tissue
non-serious	NA	60 and above	IPD	No	No	No	No	No	No	No	No	GENERAL ANTIINFECTIVES, SYSTEMIC(J)	Antibiotic-Cephalosporin	NA	STERILE PREPARATION FOR INJECTION	PARENTERAL	<2	>5 days	stop using product	Skin and subcutaneous tissue disorders	Skin and subcutaneous tissue
non-serious	NA	60 and above	IPD	No	No	No	No	No	No	No	No	GENERAL ANTIINFECTIVES, SYSTEMIC(J)	Antibiotic-Cephalosporin	NA	STERILE PREPARATION FOR INJECTION	PARENTERAL	<2	>5 days	stop using product	Immune system disorders	Immune
non-serious	NA	0-19	IPD	No	No	No	No	No	No	No	No	GENERAL ANTIINFECTIVES, SYSTEMIC(J)	Antibiotic-Penicillin	NA	DRY SYRUP	ORAL	2 to 5	>5 days	stop using product	Skin and subcutaneous tissue disorders	Skin and subcutaneous tissue
non-serious	NA	0-19	IPD	No	No	No	No	No	No	No	No	GENERAL ANTIINFECTIVES, SYSTEMIC(J)	Antibiotic-Penicillin	NA	DRY SYRUP	ORAL	2 to 5	>5 days	stop using product	Injury, poisoning and procedural complications	Injury, poisoning and procedural complications
non-serious	NA	0-19	IPD	No	No	No	No	No	No	No	No	GENERAL ANTIINFECTIVES, SYSTEMIC(J)	Antibiotic-Penicillin	NA	DRY SYRUP	ORAL	2 to 5	>5 days	stop using product	Immune system disorders	Immune
non-serious	NA	0-19	IPD	No	No	No	No	No	No	No	No	GENERAL ANTIINFECTIVES, SYSTEMIC(J)	Antibiotic-Penicillin	NA	DRY SYRUP	ORAL	2 to 5	>5 days	stop using product	Infections and infestations	Infections and infestations
non-serious	NA	0-19	IPD	No	No	No	No	No	No	No	No	GENERAL ANTIINFECTIVES, SYSTEMIC(J)	Antibiotic-Cephalosporin	NA	STERILE PREPARATION FOR INJECTION	PARENTERAL	2 to 5	>5 days	stop using product	Skin and subcutaneous tissue disorders	Skin and subcutaneous tissue
non-serious	NA	60 and above	IPD	No	No	No	No	No	No	No	No	GENERAL ANTIINFECTIVES, SYSTEMIC(J)	Antibiotic-Penicillin	Certain infectious and parasitic diseases	STERILE PREPARATION FOR INJECTION	PARENTERAL	2 to 5	>5 days	stop using product	Skin and subcutaneous tissue disorders	Skin and subcutaneous tissue
non-serious	NA	40-59	IPD	No	No	No	No	No	No	No	No	GENERAL ANTIINFECTIVES, SYSTEMIC(J)	Antibiotic-Cephalosporin	Diseases of the musculoskeletal system and connective tissue	STERILE PREPARATION FOR INJECTION	PARENTERAL	2 to 5	<5 days	stop using product	Skin and subcutaneous tissue disorders	Skin and subcutaneous tissue
non-serious	NA	40-59	IPD	No	No	No	No	No	No	No	No	GENERAL ANTIINFECTIVES, SYSTEMIC(J)	Antibiotic-Lincosamide	Diseases of the musculoskeletal system and connective tissue	STERILE PREPARATION FOR INJECTION	PARENTERAL	2 to 5	<5 days	Unknown	Skin and subcutaneous tissue disorders	Skin and subcutaneous tissue
serious	hospitalization	40-59	IPD	Yes	No	No	No	No	No	No	No	GENERAL ANTIINFECTIVES, SYSTEMIC(J)	Antibiotic-Penicillin	Symptoms, signs and abnormal clinical and laboratory findings, not elsewhere classified	STERILE PREPARATION FOR INJECTION	PARENTERAL	2 to 5	<5 days	stop using product	Skin and subcutaneous tissue disorders	Skin and subcutaneous tissue
non-serious	NA	40-59	OPD	No	No	No	No	No	No	No	No	GENERAL ANTIINFECTIVES, SYSTEMIC(J)	Antibiotic-Tetracycline	Diseases of the respiratory system	CAPSULE	ORAL	2 to 5	>5 days	stop using product	General disorders and administration site conditions	General disorders and administration
non-serious	NA	40-59	OPD	No	No	No	No	No	No	No	No	GENERAL ANTIINFECTIVES, SYSTEMIC(J)	Antibiotic-Tetracycline	Diseases of the respiratory system	CAPSULE	ORAL	2 to 5	>5 days	stop using product	Skin and subcutaneous tissue disorders	Skin and subcutaneous tissue
non-serious	NA	40-59	OPD	No	No	No	No	No	No	No	No	GENERAL ANTIINFECTIVES, SYSTEMIC(J)	Antibiotic-Tetracycline	Diseases of the respiratory system	CAPSULE	ORAL	2 to 5	>5 days	stop using product	Immune system disorders	Immune
non-serious	NA	60 and above	IPD	No	No	No	No	No	No	No	No	GENERAL ANTIINFECTIVES, SYSTEMIC(J)	Antibiotic-Penicillin	Certain infectious and parasitic diseases	STERILE PREPARATION FOR INJECTION	PARENTERAL	2 to 5	<5 days	stop using product	Skin and subcutaneous tissue disorders	Skin and subcutaneous tissue
non-serious	NA	0-19	IPD	No	No	No	No	No	No	No	No	GENERAL ANTIINFECTIVES, SYSTEMIC(J)	Antibiotic-Cephalosporin	Symptoms, signs and abnormal clinical and laboratory findings, not elsewhere classified	STERILE PREPARATION FOR INJECTION	PARENTERAL	<2	<5 days	stop using product	Skin and subcutaneous tissue disorders	Skin and subcutaneous tissue
non-serious	NA	20-39	OPD	NA	No	No	No	No	No	No	No	GENERAL ANTIINFECTIVES, SYSTEMIC(J)	Antibiotic-Penicillin	Diseases of the skin and subcutaneous tissue	CAPSULE	ORAL	2 to 5	<5 days	stop using product	Respiratory, thoracic and mediastinal	Respiratory, thoracic and mediastinal
non-serious	NA	20-39	OPD	NA	No	No	No	No	No	No	No	GENERAL ANTIINFECTIVES, SYSTEMIC(J)	Antibiotic-Penicillin	Diseases of the skin and subcutaneous tissue	CAPSULE	ORAL	2 to 5	<5 days	stop using product	Cardiac	Cardiac
non-serious	NA	60 and above	IPD	No	No	No	No	No	No	No	No	GENITO URINARY SYSTEM AND SEX HORMONES(G)	Antibiotic-Nitroimidazole	Certain infectious and parasitic diseases	STERILE PREPARATION FOR INJECTION	PARENTERAL	2 to 5	<5 days	Unknown	Skin and subcutaneous tissue disorders	Skin and subcutaneous tissue
non-serious	NA	60 and above	IPD	No	No	No	No	No	No	No	No	GENITO URINARY SYSTEM AND SEX HORMONES(G)	Antibiotic-Nitroimidazole	Certain infectious and parasitic diseases	STERILE PREPARATION FOR INJECTION	PARENTERAL	2 to 5	>5 days	Unknown	Respiratory, thoracic and mediastinal	Respiratory, thoracic and mediastinal
non-serious	NA	60 and above	IPD	No	No	No	No	No	No	No	No	GENITO URINARY SYSTEM AND SEX HORMONES(G)	Antibiotic-Nitroimidazole	Certain infectious and parasitic diseases	STERILE PREPARATION FOR INJECTION	PARENTERAL	2 to 5	>5 days	Unknown	Immune system disorders	Immune
non-serious	NA	60 and above	IPD	No	No	No	No	No	No	No	No	GENERAL ANTIINFECTIVES, SYSTEMIC(J)	Antibiotic-Carbapenem	Certain infectious and parasitic diseases	STERILE PREPARATION FOR INJECTION	PARENTERAL	2 to 5	>5 days	stop using product	Skin and subcutaneous tissue disorders	Skin and subcutaneous tissue
non-serious	NA	60 and above	IPD	No	No	No	No	No	No	No	No	GENERAL ANTIINFECTIVES, SYSTEMIC(J)	Antibiotic-Carbapenem	Certain infectious and parasitic diseases	STERILE PREPARATION FOR INJECTION	PARENTERAL	2 to 5	>5 days	stop using product	Respiratory, thoracic and mediastinal	Respiratory, thoracic and mediastinal
non-serious	NA	60 and above	IPD	No	No	No	No	No	No	No	No	GENERAL ANTIINFECTIVES, SYSTEMIC(J)	Antibiotic-Carbapenem	Certain infectious and parasitic diseases	STERILE PREPARATION FOR INJECTION	PARENTERAL	2 to 5	>5 days	stop using product	Immune system disorders	Immune
non-serious	NA	40-59	NA	Yes	No	No	No	No	No	No	No	GENERAL ANTIINFECTIVES, SYSTEMIC(J)	Antibiotic-Penicillin	Certain infectious and parasitic diseases	CAPSULE	ORAL	>5	<5 days	stop using product	Skin and subcutaneous tissue disorders	Skin and subcutaneous tissue
non-serious	NA	60 and above	IPD	No	No	No	No	No	No	No	No	GENERAL ANTIINFECTIVES, SYSTEMIC(J)	Antibiotic-Cephalosporin	Diseases of the digestive system	STERILE PREPARATION FOR INJECTION	PARENTERAL	<2	>5 days	stop using product	Skin and subcutaneous tissue disorders	Skin and subcutaneous tissue
non-serious	NA	60 and above	IPD	No	No	No	No	No	No	No	No	GENITO URINARY SYSTEM AND SEX HORMONES(G)	Antibiotic-Nitroimidazole	Diseases of the digestive system	STERILE PREPARATION FOR INJECTION	PARENTERAL	2 to 5	>5 days	Unknown	Skin and subcutaneous tissue disorders	Skin and subcutaneous tissue
serious	hospitalization	40-59	IPD	No	No	No	No	No	No	No	No	GENERAL ANTIINFECTIVES, SYSTEMIC(J)	Antibiotic-Lincosamide	Injury, poisoning and certain other consequences of external causes	OTHER	OTHER	2 to 5	<5 days	stop using product	Skin and subcutaneous tissue disorders	Skin and subcutaneous tissue
serious	hospitalization	20-39	IPD	No	No	No	No	No	No	No	No	GENERAL ANTIINFECTIVES, SYSTEMIC(J)	Antibiotic-Cephalosporin	Injury, poisoning and certain other consequences of external causes	STERILE PREPARATION FOR INJECTION	PARENTERAL	<2	>5 days	stop using product	Immune system disorders	Immune
serious	hospitalization	20-39	IPD	No	No	No	No	No	No	No	No	GENERAL ANTIINFECTIVES, SYSTEMIC(J)	Antibiotic-Cephalosporin	Injury, poisoning and certain other consequences of external causes	STERILE PREPARATION FOR INJECTION	PARENTERAL	<2	>5 days	stop using product	Vascular disorders	Vascular disorders
serious	hospitalization	60 and above	OPD	No	No	No	No	No	No	No	No	GENERAL ANTIINFECTIVES, SYSTEMIC(J)	Antibiotic-Penicillin	Diseases of the genitourinary system	CAPSULE	ORAL	2 to 5	<5 days	stop using product	Skin and subcutaneous tissue disorders	Skin and subcutaneous tissue
serious	hospitalization	60 and above	OPD	No	No	No	No	No	No	No	No	GENERAL ANTIINFECTIVES, SYSTEMIC(J)	Antibiotic-Penicillin	Diseases of the genitourinary system	CAPSULE	ORAL	2 to 5	<5 days	stop using product	Musculoskeletal and connective tissue disorders	Musculoskeletal and connective tissue
serious	hospitalization	60 and above	OPD	No	No	No	No	No	No	No	No	GENERAL ANTIINFECTIVES, SYSTEMIC(J)	Antibiotic-Penicillin	Diseases of the genitourinary system	CAPSULE	ORAL	2 to 5	<5 days	stop using product	Immune system disorders	Immune
serious	hospitalization	60 and above	OPD	No	No	No	No	No	No	No	No	GENERAL ANTIINFECTIVES, SYSTEMIC(J)	Antibiotic-Penicillin	Diseases of the genitourinary system	CAPSULE	ORAL	2 to 5	<5 days	stop using product	General disorders and administration site conditions	General disorders and administration
serious	hospitalization	60 and above	OPD	No	No	No	No	No	No	No	No	GENERAL ANTIINFECTIVES, SYSTEMIC(J)	Antibiotic-Penicillin	Diseases of the genitourinary system	CAPSULE	ORAL	2 to 5	<5 days	stop using product	Musculoskeletal and connective tissue disorders	Musculoskeletal and connective tissue
serious	hospitalization	60 and above	OPD	No	No	No	No	No	No	No	No	GENERAL ANTIINFECTIVES, SYSTEMIC(J)	Antibiotic-Fluoroquinolone	Diseases of the genitourinary system	CAPSULE	ORAL	<2	<5 days	Unknown	Skin and subcutaneous tissue disorders	Skin and subcutaneous tissue
serious	hospitalization	60 and above	OPD	No	No	No	No	No	No	No	No	GENERAL ANTIINFECTIVES, SYSTEMIC(J)	Antibiotic-Fluoroquinolone	Diseases of the genitourinary system	CAPSULE	ORAL	<2	<5 days	Unknown	Immune system disorders	Immune
serious	hospitalization	60 and above	OPD	No	No	No	No	No	No	No	No	GENERAL ANTIINFECTIVES, SYSTEMIC(J)	Antibiotic-Fluoroquinolone	Diseases of the genitourinary system	CAPSULE	ORAL	<2	<5 days	Unknown	Musculoskeletal and connective tissue disorders	Musculoskeletal and connective tissue
serious	hospitalization	60 and above	OPD	No	No	No	No	No	No	No	No	GENERAL ANTIINFECTIVES, SYSTEMIC(J)	Antibiotic-Fluoroquinolone	Diseases of the genitourinary system	CAPSULE	ORAL	<2	>5 days	Unknown	General disorders and administration site conditions	General disorders and administration
serious	hospitalization	60 and above	OPD	No	No	No	No	No	No	No	No	GENERAL ANTIINFECTIVES, SYSTEMIC(J)	Antibiotic-Fluoroquinolone	Diseases of the genitourinary system	CAPSULE	ORAL	<2	>5 days	Unknown	Musculoskeletal and connective tissue disorders	Musculoskeletal and connective tissue
non-serious	NA	0-19	OPD	No	No	No	No	No	No	No	No	GENERAL ANTIINFECTIVES, SYSTEMIC(J)	Antibiotic-Cephalosporin	Diseases of the skin and subcutaneous tissue	STERILE PREPARATION FOR INJECTION	PARENTERAL	<2	>5 days	stop using product	Skin and subcutaneous tissue disorders	Skin and subcutaneous tissue
non-serious	NA	0-19	OPD	No	No	No	No	No	No	No	No	GENERAL ANTIINFECTIVES, SYSTEMIC(J)	Antibiotic-Cephalosporin	Diseases of the skin and subcutaneous tissue	STERILE PREPARATION FOR INJECTION	PARENTERAL	<2	>5 days	stop using product	Immune system disorders	Immune
non-serious	NA	0-19	OPD	No	No	No	No	No	No	No	No	GENERAL ANTIINFECTIVES, SYSTEMIC(J)	Antibiotic-Lincosamide	Diseases of the skin and subcutaneous tissue	STERILE PREPARATION FOR INJECTION	PARENTERAL	2 to 5	>5 days	stop using product	Skin and subcutaneous tissue disorders	Skin and subcutaneous tissue
non-serious	NA	0-19	OPD	No	No	No	No	No	No	No	No	GENERAL ANTIINFECTIVES, SYSTEMIC(J)	Antibiotic-Lincosamide	Diseases of the skin and subcutaneous tissue	STERILE PREPARATION FOR INJECTION	PARENTERAL	2 to 5	>5 days	stop using product	Immune system disorders	Immune
non-serious	NA	0-19	OPD	No	No	No	No	No	No	No	No	GENERAL ANTIINFECTIVES, SYSTEMIC(J)	Antibiotic-Cephalosporin	Diseases of the respiratory system	CAPSULE	ORAL	<2	<5 days	stop using product	Gastrointestinal disorders	Gastrointestinal
non-serious	NA	0-19	OPD	No	No	No	No	No	No	No	No	GENERAL ANTIINFECTIVES, SYSTEMIC(J)	Antibiotic-Cephalosporin	Diseases of the respiratory system	CAPSULE	ORAL	<2	<5 days	stop using product	Skin and subcutaneous tissue disorders	Skin and subcutaneous tissue
non-serious	NA	0-19	OPD	No	No	No	No	No	No	No	No	GENERAL ANTIINFECTIVES, SYSTEMIC(J)	Antibiotic-Cephalosporin	Diseases of the respiratory system	CAPSULE	ORAL	<2	<5 days	stop using product	Immune system disorders	Immune
non-serious	NA	40-59	IPD	No	No	No	No	No	No	No	No	GENERAL ANTIINFECTIVES, SYSTEMIC(J)	Antibiotic-Cephalosporin	Diseases of the circulatory system	STERILE PREPARATION FOR INJECTION	PARENTERAL	<2	<5 days	stop using product	Skin and subcutaneous tissue disorders	Skin and subcutaneous tissue
non-serious	NA	40-59	OPD	No	No	No	No	No	No	No	No	GENERAL ANTIINFECTIVES, SYSTEMIC(J)	Antibiotic-Penicillin	Diseases of the skin and subcutaneous tissue	CAPSULE	ORAL	2 to 5	<5 days	stop using product	Skin and subcutaneous tissue disorders	Skin and subcutaneous tissue
non-serious	NA	40-59	OPD	No	No	No	No	No	No	No	No	GENERAL ANTIINFECTIVES, SYSTEMIC(J)	Antibiotic-Penicillin	Diseases of the skin and subcutaneous tissue	CAPSULE	ORAL	2 to 5	<5 days	stop using product	Immune system disorders	Immune
non-serious	NA	60 and above	OPD	No	No	No	No	No	No	No	No	GENERAL ANTIINFECTIVES, SYSTEMIC(J)	Antibiotic-Sulfonamide	Certain infectious and parasitic diseases	TABLET	ORAL	<2	<5 days	stop using product	Skin and subcutaneous tissue disorders	Skin and subcutaneous tissue
non-serious	NA	60 and above	OPD	No	No	No	No	No	No	No	No	GENERAL ANTIINFECTIVES, SYSTEMIC(J)	Antibiotic-Sulfonamide	Certain infectious and parasitic diseases	TABLET	ORAL	<2	<5 days	stop using product	Injury, poisoning and procedural complications	Injury, poisoning and procedural complications
non-serious	NA	60 and above	OPD	No	No	No	No	No	No	No	No	GENERAL ANTIINFECTIVES, SYSTEMIC(J)	Antibiotic-Sulfonamide	Certain infectious and parasitic diseases	TABLET	ORAL	<2	<5 days	stop using product	Immune system disorders	Immune
non-serious	NA	60 and above	OPD	No	No	No	No	No	No	No	No	GENERAL ANTIINFECTIVES, SYSTEMIC(J)	Antibiotic-Sulfonamide	Certain infectious and parasitic diseases	TABLET	ORAL	<2	<5 days	stop using product	Infections and infestations	Infections and infestations
non-serious	NA	0-19	OPD	No	No	No	No	No	No	No	No	GENERAL ANTIINFECTIVES, SYSTEMIC(J)	Antibiotic-Cephalosporin	Diseases of the respiratory system	STERILE PREPARATION FOR INJECTION	PARENTERAL	2 to 5	>5 days	stop using product	Skin and subcutaneous tissue disorders	Skin and subcutaneous tissue
non-serious	NA	0-19	OPD	No	No	No	No	No	No	No	No	GENERAL ANTIINFECTIVES, SYSTEMIC(J)	Antibiotic-Cephalosporin	Diseases of the respiratory system	STERILE PREPARATION FOR INJECTION	PARENTERAL	2 to 5	>5 days	stop using product	Respiratory, thoracic and mediastinal	Respiratory, thoracic and mediastinal
non-serious	NA	0-19	OPD	No	No	No	No	No	No	No	No	GENERAL ANTIINFECTIVES, SYSTEMIC(J)	Antibiotic-Cephalosporin	Diseases of the respiratory system	STERILE PREPARATION FOR INJECTION	PARENTERAL	2 to 5	>5 days	stop using product	Immune system disorders	Immune
non-serious	NA	0-19	OPD	No	No	No	No	No	No	No	No	GENERAL ANTIINFECTIVES, SYSTEMIC(J)	Antibiotic-Cephalosporin	Diseases of the respiratory system	STERILE PREPARATION FOR INJECTION	PARENTERAL	2 to 5	>5 days	stop using product	Skin and subcutaneous tissue disorders	Skin and subcutaneous tissue
non-serious	NA	0-19	OPD	No	No	No	No	No	No	No	No	GENERAL ANTIINFECTIVES, SYSTEMIC(J)	Antibiotic-Cephalosporin	Diseases of the respiratory system	STERILE PREPARATION FOR INJECTION	PARENTERAL	2 to 5	>5 days	stop using product	Immune system disorders	Immune
non-serious	NA	60 and above	IPD	No	No	No	No	No	No	No	No	GENERAL ANTIINFECTIVES, SYSTEMIC(J)	Antibiotic-Cephalosporin	Diseases of the respiratory system	STERILE PREPARATION FOR INJECTION	PARENTERAL	<2	<5 days	Unknown	Skin and subcutaneous tissue disorders	Skin and subcutaneous tissue
non-serious	NA	60 and above	IPD	No	No	No	No	No	No	No	No	GENERAL ANTIINFECTIVES, SYSTEMIC(J)	Antibiotic-Cephalosporin	Diseases of the respiratory system	STERILE PREPARATION FOR INJECTION	PARENTERAL	>5	>5 days	stop using product	Skin and subcutaneous tissue disorders	Skin and subcutaneous tissue
non-serious	NA	60 and above	IPD	No	No	No	No	No	No	No	No	GENERAL ANTIINFECTIVES, SYSTEMIC(J)	Antibiotic-Lincosamide	Diseases of the respiratory system	CAPSULE	ORAL	2 to 5	>5 days	Unknown	Skin and subcutaneous tissue disorders	Skin and subcutaneous tissue
non-serious	NA	20-39	IPD	Yes	No	No	No	No	No	No	No	GENERAL ANTIINFECTIVES, SYSTEMIC(J)	Antibiotic-Cephalosporin	Diseases of the respiratory system	STERILE PREPARATION FOR INJECTION	PARENTERAL	<2	>5 days	stop using product	Skin and subcutaneous tissue disorders	Skin and subcutaneous tissue
non-serious	NA	40-59	NA	NA	No	No	No	No	No	No	No	GENERAL ANTIINFECTIVES, SYSTEMIC(J)	Antibiotic-Lincosamide	Diseases of the skin and subcutaneous tissue	STERILE PREPARATION FOR INJECTION	PARENTERAL	2 to 5	<5 days	recurrence but same dose	Skin and subcutaneous tissue disorders	Skin and subcutaneous tissue
non-serious	NA	20-39	OPD	Yes	No	No	No	No	No	No	No	GENERAL ANTIINFECTIVES, SYSTEMIC(J)	Antibiotic-Lincosamide	Injury, poisoning and certain other consequences of external causes	CAPSULE	ORAL	2 to 5	>5 days	stop using product	Skin and subcutaneous tissue disorders	Skin and subcutaneous tissue
non-serious	NA	20-39	OPD	Yes	No	No	No	No	No	No	No	GENERAL ANTIINFECTIVES, SYSTEMIC(J)	Antibiotic-Lincosamide	Injury, poisoning and certain other consequences of external causes	CAPSULE	ORAL	2 to 5	>5 days	stop using product	General disorders and administration site conditions	General disorders and administration
non-serious	NA	20-39	OPD	Yes	No	No	No	No	No	No	No	GENERAL ANTIINFECTIVES, SYSTEMIC(J)	Antibiotic-Lincosamide	Injury, poisoning and certain other consequences of external causes	CAPSULE	ORAL	2 to 5	>5 days	stop using product	Respiratory, thoracic and mediastinal	Respiratory, thoracic and mediastinal
non-serious	NA	20-39	OPD	Yes	No	No	No	No	No	No	No	GENERAL ANTIINFECTIVES, SYSTEMIC(J)	Antibiotic-Lincosamide	Injury, poisoning and certain other consequences of external causes	CAPSULE	ORAL	2 to 5	>5 days	stop using product	Cardiac	Cardiac
non-serious	NA	20-39	OPD	No	No	No	No	No	No	No	No	GENERAL ANTIINFECTIVES, SYSTEMIC(J)	Antibiotic-Cephalosporin	Symptoms, signs and abnormal clinical and laboratory findings, not elsewhere classified	STERILE PREPARATION FOR INJECTION	PARENTERAL	<2	>5 days	stop using product	Skin and subcutaneous tissue disorders	Skin and subcutaneous tissue
non-serious	NA	20-39	OPD	No	No	No	No	No	No	No	No	GENERAL ANTIINFECTIVES, SYSTEMIC(J)	Antibiotic-Penicillin	Diseases of the respiratory system	CAPSULE	ORAL	<2	>5 days	stop using product	Skin and subcutaneous tissue disorders	Skin and subcutaneous tissue
non-serious	NA	20-39	OPD	No	No	No	No	No	No	No	No	GENERAL ANTIINFECTIVES, SYSTEMIC(J)	Antibiotic-Penicillin	Diseases of the respiratory system	CAPSULE	ORAL	<2	>5 days	stop using product	Immune system disorders	Immune
non-serious	NA	60 and above	OPD	Yes	No	No	No	No	No	No	No	GENERAL ANTIINFECTIVES, SYSTEMIC(J)	Antibiotic-Penicillin	Diseases of the respiratory system	TABLET	ORAL	<2	>5 days	stop using product	Skin and subcutaneous tissue disorders	Skin and subcutaneous tissue
non-serious	NA	60 and above	OPD	Yes	No	No	No	No	No	No	No	GENERAL ANTIINFECTIVES, SYSTEMIC(J)	Antibiotic-Penicillin	Diseases of the respiratory system	TABLET	ORAL	<2	>5 days	stop using product	General disorders and administration site conditions	General disorders and administration
non-serious	NA	60 and above	OPD	Yes	No	No	No	No	No	No	No	GENERAL ANTIINFECTIVES, SYSTEMIC(J)	Antibiotic-Penicillin	Diseases of the respiratory system	TABLET	ORAL	<2	>5 days	stop using product	Immune system disorders	Immune
non-serious	NA	0-19	IPD	No	No	No	No	No	No	No	No	GENERAL ANTIINFECTIVES, SYSTEMIC(J)	Antibiotic-Cephalosporin	Symptoms, signs and abnormal clinical and laboratory findings, not elsewhere classified	STERILE PREPARATION FOR INJECTION	PARENTERAL	<2	<5 days	stop using product	Skin and subcutaneous tissue disorders	Skin and subcutaneous tissue
non-serious	NA	20-39	OPD	No	No	No	No	No	No	No	No	GENERAL ANTIINFECTIVES, SYSTEMIC(J)	Antibiotic-Tetracycline	Diseases of the respiratory system	CAPSULE	ORAL	2 to 5	>5 days	stop using product	Skin and subcutaneous tissue disorders	Skin and subcutaneous tissue
non-serious	NA	20-39	IPD	Yes	No	No	No	No	No	No	No	GENERAL ANTIINFECTIVES, SYSTEMIC(J)	Antibiotic-Penicillin	Diseases of the eye and adnexa	TABLET	ORAL	2 to 5	<5 days	stop using product	Skin and subcutaneous tissue disorders	Skin and subcutaneous tissue
non-serious	NA	40-59	OPD	No	No	No	No	No	No	No	No	GENERAL ANTIINFECTIVES, SYSTEMIC(J)	Antibiotic-Cephalosporin	Diseases of the skin and subcutaneous tissue	STERILE PREPARATION FOR INJECTION	PARENTERAL	<2	<5 days	stop using product	Skin and subcutaneous tissue disorders	Skin and subcutaneous tissue
non-serious	NA	40-59	OPD	No	No	No	No	No	No	No	No	GENERAL ANTIINFECTIVES, SYSTEMIC(J)	Antibiotic-Cephalosporin	Diseases of the skin and subcutaneous tissue	STERILE PREPARATION FOR INJECTION	PARENTERAL	<2	<5 days	stop using product	Immune system disorders	Immune
non-serious	NA	0-19	OPD	No	No	No	No	No	No	No	No	GENERAL ANTIINFECTIVES, SYSTEMIC(J)	Antibiotic-Cephalosporin	Diseases of the respiratory system	ELIXIR/SOLUTION/SYRUP	ORAL	2 to 5	<5 days	stop using product	Skin and subcutaneous tissue disorders	Skin and subcutaneous tissue
non-serious	NA	0-19	OPD	No	No	No	No	No	No	No	No	GENERAL ANTIINFECTIVES, SYSTEMIC(J)	Antibiotic-Cephalosporin	Diseases of the respiratory system	ELIXIR/SOLUTION/SYRUP	ORAL	2 to 5	<5 days	stop using product	Immune system disorders	Immune
non-serious	NA	40-59	OPD	Yes	No	No	No	No	No	No	No	GENERAL ANTIINFECTIVES, SYSTEMIC(J)	Antibiotic-Lincosamide	Diseases of the skin and subcutaneous tissue	CAPSULE	ORAL	2 to 5	<5 days	stop using product	Skin and subcutaneous tissue disorders	Skin and subcutaneous tissue
non-serious	NA	40-59	OPD	Yes	No	No	No	No	No	No	No	GENERAL ANTIINFECTIVES, SYSTEMIC(J)	Antibiotic-Penicillin	Diseases of the skin and subcutaneous tissue	CAPSULE	ORAL	2 to 5	<5 days	Unknown	Skin and subcutaneous tissue disorders	Skin and subcutaneous tissue
non-serious	NA	60 and above	OPD	No	No	No	No	No	No	No	No	GENERAL ANTIINFECTIVES, SYSTEMIC(J)	Antibiotic-Lincosamide	Diseases of the skin and subcutaneous tissue	CAPSULE	ORAL	2 to 5	<5 days	stop using product	Skin and subcutaneous tissue disorders	Skin and subcutaneous tissue
non-serious	NA	60 and above	OPD	No	No	No	No	No	No	No	No	GENERAL ANTIINFECTIVES, SYSTEMIC(J)	Antibiotic-Cephalosporin	Diseases of the skin and subcutaneous tissue	CAPSULE	ORAL	2 to 5	<5 days	stop using product	Skin and subcutaneous tissue disorders	Skin and subcutaneous tissue
non-serious	NA	0-19	IPD	No	No	No	No	No	No	No	No	GENERAL ANTIINFECTIVES, SYSTEMIC(J)	Antibiotic-Cephalosporin	NA	STERILE PREPARATION FOR INJECTION	PARENTERAL	<2	>5 days	stop using product	Skin and subcutaneous tissue disorders	Skin and subcutaneous tissue
non-serious	NA	0-19	IPD	No	No	No	No	No	No	No	No	GENERAL ANTIINFECTIVES, SYSTEMIC(J)	Antibiotic-Cephalosporin	NA	STERILE PREPARATION FOR INJECTION	PARENTERAL	2 to 5	>5 days	stop using product	Skin and subcutaneous tissue disorders	Skin and subcutaneous tissue
non-serious	NA	20-39	IPD	Yes	No	No	No	No	No	No	No	GENERAL ANTIINFECTIVES, SYSTEMIC(J)	Antibiotic-Cephalosporin	NA	STERILE PREPARATION FOR INJECTION	PARENTERAL	2 to 5	>5 days	stop using product	Skin and subcutaneous tissue disorders	Skin and subcutaneous tissue
non-serious	NA	20-39	IPD	Yes	No	No	No	No	No	No	No	GENERAL ANTIINFECTIVES, SYSTEMIC(J)	Antibiotic-Cephalosporin	NA	STERILE PREPARATION FOR INJECTION	PARENTERAL	2 to 5	>5 days	stop using product	Immune system disorders	Immune
non-serious	NA	40-59	IPD	No	No	No	No	No	No	No	No	GENERAL ANTIINFECTIVES, SYSTEMIC(J)	Antibiotic-Cephalosporin	NA	STERILE PREPARATION FOR INJECTION	PARENTERAL	<2	>5 days	stop using product	Skin and subcutaneous tissue disorders	Skin and subcutaneous tissue
non-serious	NA	20-39	IPD	Yes	No	No	No	No	No	No	No	GENERAL ANTIINFECTIVES, SYSTEMIC(J)	Antibiotic-Penicillin	NA	CAPSULE	ORAL	2 to 5	>5 days	stop using product	Skin and subcutaneous tissue disorders	Skin and subcutaneous tissue
non-serious	NA	0-19	IPD	No	No	No	No	No	No	No	No	GENERAL ANTIINFECTIVES, SYSTEMIC(J)	Antibiotic-Penicillin	NA	STERILE PREPARATION FOR INJECTION	PARENTERAL	2 to 5	>5 days	stop using product	Skin and subcutaneous tissue disorders	Skin and subcutaneous tissue
non-serious	NA	0-19	IPD	No	No	No	No	No	No	No	No	GENERAL ANTIINFECTIVES, SYSTEMIC(J)	Antibiotic-Penicillin	NA	STERILE PREPARATION FOR INJECTION	PARENTERAL	2 to 5	>5 days	stop using product	Injury, poisoning and procedural complications	Injury, poisoning and procedural complications
non-serious	NA	60 and above	IPD	Yes	No	No	No	No	No	No	No	GENERAL ANTIINFECTIVES, SYSTEMIC(J)	Antibiotic-Cephalosporin	NA	STERILE PREPARATION FOR INJECTION	PARENTERAL	<2	>5 days	stop using product	Skin and subcutaneous tissue disorders	Skin and subcutaneous tissue
non-serious	NA	20-39	OPD	No	No	No	No	No	No	No	No	GENERAL ANTIINFECTIVES, SYSTEMIC(J)	Antibiotic-Lincosamide	Diseases of the skin and subcutaneous tissue	STERILE PREPARATION FOR INJECTION	PARENTERAL	2 to 5	<5 days	stop using product	Skin and subcutaneous tissue disorders	Skin and subcutaneous tissue
non-serious	NA	20-39	OPD	No	No	No	No	No	No	No	No	GENERAL ANTIINFECTIVES, SYSTEMIC(J)	Antibiotic-Lincosamide	Diseases of the skin and subcutaneous tissue	STERILE PREPARATION FOR INJECTION	PARENTERAL	2 to 5	<5 days	stop using product	Eye disorders	Eye
non-serious	NA	20-39	OPD	No	No	No	No	No	No	No	No	GENERAL ANTIINFECTIVES, SYSTEMIC(J)	Antibiotic-Lincosamide	Diseases of the skin and subcutaneous tissue	STERILE PREPARATION FOR INJECTION	PARENTERAL	2 to 5	<5 days	stop using product	Skin and subcutaneous tissue disorders	Skin and subcutaneous tissue
non-serious	NA	20-39	OPD	No	No	No	No	No	No	No	No	GENERAL ANTIINFECTIVES, SYSTEMIC(J)	Antibiotic-Lincosamide	Diseases of the skin and subcutaneous tissue	STERILE PREPARATION FOR INJECTION	PARENTERAL	2 to 5	<5 days	stop using product	Immune system disorders	Immune
non-serious	NA	20-39	OPD	No	No	No	No	No	No	No	No	GENERAL ANTIINFECTIVES, SYSTEMIC(J)	Antibiotic-Lincosamide	NA	CAPSULE	ORAL	<2	<5 days	stop using product	Skin and subcutaneous tissue disorders	Skin and subcutaneous tissue
non-serious	NA	20-39	OPD	No	No	No	No	No	No	No	No	GENERAL ANTIINFECTIVES, SYSTEMIC(J)	Antibiotic-Lincosamide	NA	CAPSULE	ORAL	<2	<5 days	stop using product	Eye disorders	Eye
non-serious	NA	20-39	OPD	No	No	No	No	No	No	No	No	GENERAL ANTIINFECTIVES, SYSTEMIC(J)	Antibiotic-Lincosamide	NA	CAPSULE	ORAL	<2	<5 days	stop using product	Immune system disorders	Immune
non-serious	NA	20-39	OPD	No	No	No	No	No	No	No	No	GENERAL ANTIINFECTIVES, SYSTEMIC(J)	Antibiotic-Lincosamide	NA	CAPSULE	ORAL	<2	<5 days	stop using product	Skin and subcutaneous tissue disorders	Skin and subcutaneous tissue
serious	Other	20-39	OPD	No	No	No	No	No	No	No	No	GENERAL ANTIINFECTIVES, SYSTEMIC(J)	Antibiotic-Penicillin	Certain infectious and parasitic diseases	NA	NA	>5	<5 days	stop using product	Skin and subcutaneous tissue disorders	Skin and subcutaneous tissue
non-serious	NA	40-59	IPD	No	No	No	No	No	No	No	No	GENERAL ANTIINFECTIVES, SYSTEMIC(J)	Antibiotic-Cephalosporin	Certain infectious and parasitic diseases	STERILE PREPARATION FOR INJECTION	PARENTERAL	<2	>5 days	stop using product	Skin and subcutaneous tissue disorders	Skin and subcutaneous tissue
non-serious	NA	40-59	IPD	No	No	No	No	No	No	No	No	GENERAL ANTIINFECTIVES, SYSTEMIC(J)	Antibiotic-Lincosamide	Certain infectious and parasitic diseases	STERILE PREPARATION FOR INJECTION	PARENTERAL	2 to 5	>5 days	Unknown	Skin and subcutaneous tissue disorders	Skin and subcutaneous tissue
non-serious	NA	60 and above	IPD	No	No	No	No	No	No	No	No	GENERAL ANTIINFECTIVES, SYSTEMIC(J)	Antibiotic-Cephalosporin	Diseases of the eye and adnexa	STERILE PREPARATION FOR INJECTION	PARENTERAL	<2	>5 days	stop using product	Skin and subcutaneous tissue disorders	Skin and subcutaneous tissue
non-serious	NA	60 and above	IPD	No	No	No	No	No	No	No	No	GENITO URINARY SYSTEM AND SEX HORMONES(G)	Antibiotic-Nitroimidazole	Diseases of the eye and adnexa	STERILE PREPARATION FOR INJECTION	PARENTERAL	2 to 5	>5 days	stop using product	Skin and subcutaneous tissue disorders	Skin and subcutaneous tissue
non-serious	NA	40-59	OPD	No	No	No	No	No	No	No	No	GENERAL ANTIINFECTIVES, SYSTEMIC(J)	Antibiotic-Tetracycline	Diseases of the genitourinary system	CAPSULE	ORAL	<2	<5 days	stop using product	Gastrointestinal disorders	Gastrointestinal
non-serious	NA	40-59	OPD	No	No	No	No	No	No	No	No	GENERAL ANTIINFECTIVES, SYSTEMIC(J)	Antibiotic-Tetracycline	Diseases of the genitourinary system	CAPSULE	ORAL	<2	<5 days	stop using product	Gastrointestinal disorders	Gastrointestinal
non-serious	NA	60 and above	NA	NA	No	No	No	No	No	No	No	GENERAL ANTIINFECTIVES, SYSTEMIC(J)	Antibiotic-Penicillin	Diseases of the respiratory system	NA	NA	>5	<5 days	stop using product	Skin and subcutaneous tissue disorders	Skin and subcutaneous tissue
serious	hazard	40-59	IPD	Yes	No	No	No	No	No	No	No	GENERAL ANTIINFECTIVES, SYSTEMIC(J)	Antibiotic-Fluoroquinolone	Diseases of the circulatory system	TABLET	ORAL	<2	<5 days	stop using product	Immune system disorders	Immune
serious	hazard	40-59	IPD	Yes	No	No	No	No	No	No	No	GENERAL ANTIINFECTIVES, SYSTEMIC(J)	Antibiotic-Fluoroquinolone	Diseases of the circulatory system	TABLET	ORAL	<2	<5 days	stop using product	Vascular disorders	Vascular disorders
serious	hazard	40-59	IPD	Yes	No	No	No	No	No	No	No	GENERAL ANTIINFECTIVES, SYSTEMIC(J)	Antibiotic-Penicillin	Diseases of the circulatory system	TABLET	ORAL	2 to 5	<5 days	stop using product	Immune system disorders	Immune
serious	hazard	40-59	IPD	Yes	No	No	No	No	No	No	No	GENERAL ANTIINFECTIVES, SYSTEMIC(J)	Antibiotic-Penicillin	Diseases of the circulatory system	TABLET	ORAL	2 to 5	<5 days	stop using product	Vascular disorders	Vascular disorders
serious	hospitalization	40-59	IPD	No	No	No	No	No	No	No	No	GENERAL ANTIINFECTIVES, SYSTEMIC(J)	Antibiotic-Cephalosporin	Injury, poisoning and certain other consequences of external causes	STERILE PREPARATION FOR INJECTION	PARENTERAL	<2	<5 days	stop using product	Skin and subcutaneous tissue disorders	Skin and subcutaneous tissue
non-serious	NA	0-19	IPD	No	No	No	No	No	No	No	No	GENERAL ANTIINFECTIVES, SYSTEMIC(J)	Antibiotic-Penicillin	Diseases of the eye and adnexa	TABLET	ORAL	<2	<5 days	stop using product	Immune system disorders	Immune
non-serious	NA	0-19	IPD	No	No	No	No	No	No	No	No	GENERAL ANTIINFECTIVES, SYSTEMIC(J)	Antibiotic-Penicillin	Diseases of the eye and adnexa	TABLET	ORAL	<2	<5 days	stop using product	Vascular disorders	Vascular disorders
non-serious	NA	40-59	IPD	No	No	No	No	No	No	No	No	GENERAL ANTIINFECTIVES, SYSTEMIC(J)	Antibiotic-Penicillin	Certain infectious and parasitic diseases	STERILE PREPARATION FOR INJECTION	PARENTERAL	2 to 5	>5 days	stop using product	Skin and subcutaneous tissue disorders	Skin and subcutaneous tissue
non-serious	NA	40-59	IPD	No	No	No	No	No	No	No	No	GENERAL ANTIINFECTIVES, SYSTEMIC(J)	Antibiotic-Cephalosporin	NA	STERILE PREPARATION FOR INJECTION	PARENTERAL	<2	>5 days	stop using product	Skin and subcutaneous tissue disorders	Skin and subcutaneous tissue
non-serious	NA	20-39	IPD	No	No	No	No	No	No	No	No	GENERAL ANTIINFECTIVES, SYSTEMIC(J)	Antibiotic-Cephalosporin	Diseases of the genitourinary system	STERILE PREPARATION FOR INJECTION	PARENTERAL	<2	>5 days	stop using product	Skin and subcutaneous tissue disorders	Skin and subcutaneous tissue
non-serious	NA	20-39	NA	No	No	No	No	No	No	No	No	GENERAL ANTIINFECTIVES, SYSTEMIC(J)	Antibiotic-Cephalosporin	Symptoms, signs and abnormal clinical and laboratory findings, not elsewhere classified	STERILE PREPARATION FOR INJECTION	PARENTERAL	<2	>5 days	stop using product	Skin and subcutaneous tissue disorders	Skin and subcutaneous tissue
non-serious	NA	20-39	NA	No	No	No	No	No	No	No	No	GENERAL ANTIINFECTIVES, SYSTEMIC(J)	Antibiotic-Cephalosporin	Symptoms, signs and abnormal clinical and laboratory findings, not elsewhere classified	STERILE PREPARATION FOR INJECTION	PARENTERAL	<2	>5 days	stop using product	Immune system disorders	Immune
non-serious	NA	20-39	NA	No	No	No	No	No	No	No	No	GENERAL ANTIINFECTIVES, SYSTEMIC(J)	Antibiotic-Tetracycline	Symptoms, signs and abnormal clinical and laboratory findings, not elsewhere classified	TABLET	ORAL	<2	>5 days	Unknown	Skin and subcutaneous tissue disorders	Skin and subcutaneous tissue
non-serious	NA	20-39	NA	No	No	No	No	No	No	No	No	GENERAL ANTIINFECTIVES, SYSTEMIC(J)	Antibiotic-Tetracycline	Symptoms, signs and abnormal clinical and laboratory findings, not elsewhere classified	TABLET	ORAL	<2	<5 days	Unknown	Immune system disorders	Immune
non-serious	NA	20-39	NA	No	No	No	No	No	No	No	No	GENERAL ANTIINFECTIVES, SYSTEMIC(J)	Antibiotic-Cephalosporin	Diseases of the respiratory system	STERILE PREPARATION FOR INJECTION	PARENTERAL	2 to 5	>5 days	stop using product	Skin and subcutaneous tissue disorders	Skin and subcutaneous tissue
non-serious	NA	20-39	NA	No	No	No	No	No	No	No	No	GENERAL ANTIINFECTIVES, SYSTEMIC(J)	Antibiotic-Lincosamide	Diseases of the respiratory system	STERILE PREPARATION FOR INJECTION	PARENTERAL	2 to 5	>5 days	stop using product	Skin and subcutaneous tissue disorders	Skin and subcutaneous tissue
non-serious	NA	20-39	IPD	No	No	No	No	No	No	No	No	GENERAL ANTIINFECTIVES, SYSTEMIC(J)	Antibiotic-Lincosamide	Injury, poisoning and certain other consequences of external causes	CAPSULE	ORAL	2 to 5	<5 days	stop using product	Skin and subcutaneous tissue disorders	Skin and subcutaneous tissue
non-serious	NA	40-59	NA	No	No	No	No	No	No	No	No	GENERAL ANTIINFECTIVES, SYSTEMIC(J)	Antibiotic-Carbapenem	Diseases of the skin and subcutaneous tissue	STERILE PREPARATION FOR INJECTION	PARENTERAL	<2	<5 days	stop using product	Skin and subcutaneous tissue disorders	Skin and subcutaneous tissue
non-serious	NA	40-59	NA	No	No	No	No	No	No	No	No	GENERAL ANTIINFECTIVES, SYSTEMIC(J)	Antibiotic-Carbapenem	Diseases of the skin and subcutaneous tissue	STERILE PREPARATION FOR INJECTION	PARENTERAL	<2	<5 days	stop using product	Immune system disorders	Immune
non-serious	NA	20-39	OPD	No	No	No	No	No	No	No	No	GENERAL ANTIINFECTIVES, SYSTEMIC(J)	Antibiotic-Cephalosporin	Diseases of the skin and subcutaneous tissue	STERILE PREPARATION FOR INJECTION	PARENTERAL	<2	<5 days	Unknown	Skin and subcutaneous tissue disorders	Skin and subcutaneous tissue
non-serious	NA	0-19	OPD	No	No	No	No	No	No	No	No	GENERAL ANTIINFECTIVES, SYSTEMIC(J)	Antibiotic-Penicillin	Diseases of the eye and adnexa	DRY SYRUP	ORAL	2 to 5	<5 days	stop using product	Skin and subcutaneous tissue disorders	Skin and subcutaneous tissue
non-serious	NA	0-19	OPD	No	No	No	No	No	No	No	No	GENERAL ANTIINFECTIVES, SYSTEMIC(J)	Antibiotic-Penicillin	Certain infectious and parasitic diseases	DRY SYRUP	ORAL	2 to 5	<5 days	stop using product	Skin and subcutaneous tissue disorders	Skin and subcutaneous tissue
non-serious	NA	0-19	OPD	No	No	No	No	No	No	No	No	GENERAL ANTIINFECTIVES, SYSTEMIC(J)	Antibiotic-Penicillin	Certain infectious and parasitic diseases	DRY SYRUP	ORAL	2 to 5	<5 days	stop using product	Immune system disorders	Immune
non-serious	NA	40-59	IPD	Yes	No	No	No	No	No	No	No	GENERAL ANTIINFECTIVES, SYSTEMIC(J)	Antibiotic-Cephalosporin	Diseases of the genitourinary system	STERILE PREPARATION FOR INJECTION	PARENTERAL	<2	<5 days	stop using product	Cardiac	Cardiac
non-serious	NA	40-59	IPD	No	No	No	No	No	No	No	No	GENERAL ANTIINFECTIVES, SYSTEMIC(J)	Antibiotic-Cephalosporin	Diseases of the digestive system	NA	NA	>5	<5 days	Unknown	Skin and subcutaneous tissue disorders	Skin and subcutaneous tissue
non-serious	NA	40-59	IPD	No	No	No	No	No	No	No	No	GENERAL ANTIINFECTIVES, SYSTEMIC(J)	Antibiotic-Cephalosporin	Diseases of the digestive system	NA	NA	>5	<5 days	Unknown	Immune system disorders	Immune
non-serious	NA	40-59	IPD	No	No	No	No	No	No	No	No	GENITO URINARY SYSTEM AND SEX HORMONES(G)	Antibiotic-Nitroimidazole	Diseases of the digestive system	NA	NA	>5	<5 days	Unknown	Skin and subcutaneous tissue disorders	Skin and subcutaneous tissue
non-serious	NA	40-59	IPD	No	No	No	No	No	No	No	No	GENITO URINARY SYSTEM AND SEX HORMONES(G)	Antibiotic-Nitroimidazole	Diseases of the digestive system	NA	NA	>5	<5 days	Unknown	Immune system disorders	Immune
serious	hospitalization	0-19	IPD	No	No	No	No	No	No	No	No	GENERAL ANTIINFECTIVES, SYSTEMIC(J)	Antibiotic-Cephalosporin	NA	NA	NA	>5	>5 days	stop using product	Skin and subcutaneous tissue disorders	Skin and subcutaneous tissue
non-serious	NA	0-19	OPD	No	No	No	No	No	No	No	No	GENERAL ANTIINFECTIVES, SYSTEMIC(J)	Antibiotic-Sulfonamide	NA	EMULSION/SUSPENSION	ORAL	<2	<5 days	stop using product	Skin and subcutaneous tissue disorders	Skin and subcutaneous tissue
non-serious	NA	0-19	OPD	No	No	No	No	No	No	No	No	ALIMENTARY TRACT AND METABOLISM(A)	Antibiotic-Nitrofuran	NA	ELIXIR/SOLUTION/SYRUP	ORAL	>5	<5 days	stop using product	Skin and subcutaneous tissue disorders	Skin and subcutaneous tissue
serious	Other	40-59	OPD	No	No	No	No	No	No	No	No	GENERAL ANTIINFECTIVES, SYSTEMIC(J)	Antibiotic-Tetracycline	Diseases of the genitourinary system	CAPSULE	ORAL	<2	<5 days	stop using product	Skin and subcutaneous tissue disorders	Skin and subcutaneous tissue
non-serious	NA	60 and above	OPD	No	No	No	No	No	No	No	No	GENERAL ANTIINFECTIVES, SYSTEMIC(J)	Antibiotic-Penicillin	Injury, poisoning and certain other consequences of external causes	TABLET	ORAL	<2	>5 days	stop using product	Skin and subcutaneous tissue disorders	Skin and subcutaneous tissue
non-serious	NA	20-39	OPD	No	No	No	No	No	No	No	No	GENERAL ANTIINFECTIVES, SYSTEMIC(J)	Antibiotic-Penicillin	NA	NA	NA	>5	>5 days	stop using product	Skin and subcutaneous tissue disorders	Skin and subcutaneous tissue
non-serious	NA	20-39	IPD	NA	No	No	No	No	No	No	No	GENERAL ANTIINFECTIVES, SYSTEMIC(J)	Antibiotic-Cephalosporin	Congenital malformations, deformations and chromosomal abnormalities	STERILE PREPARATION FOR INJECTION	PARENTERAL	<2	>5 days	stop using product	Skin and subcutaneous tissue disorders	Skin and subcutaneous tissue
non-serious	NA	20-39	IPD	No	No	No	No	No	No	No	No	GENERAL ANTIINFECTIVES, SYSTEMIC(J)	Antibiotic-Cephalosporin	Injury, poisoning and certain other consequences of external causes	STERILE PREPARATION FOR INJECTION	PARENTERAL	>5	<5 days	stop using product	Skin and subcutaneous tissue disorders	Skin and subcutaneous tissue
non-serious	NA	20-39	IPD	No	No	No	No	No	No	No	No	GENERAL ANTIINFECTIVES, SYSTEMIC(J)	Antibiotic-Cephalosporin	Injury, poisoning and certain other consequences of external causes	STERILE PREPARATION FOR INJECTION	PARENTERAL	>5	<5 days	stop using product	Immune system disorders	Immune
non-serious	NA	0-19	IPD	No	No	No	No	No	No	No	No	GENERAL ANTIINFECTIVES, SYSTEMIC(J)	Antibiotic-Penicillin	Diseases of the circulatory system	STERILE PREPARATION FOR INJECTION	PARENTERAL	2 to 5	>5 days	stop using product	Skin and subcutaneous tissue disorders	Skin and subcutaneous tissue
non-serious	NA	0-19	IPD	No	No	No	No	No	No	No	No	GENERAL ANTIINFECTIVES, SYSTEMIC(J)	Antibiotic-Aminoglycoside	Diseases of the circulatory system	STERILE PREPARATION FOR INJECTION	PARENTERAL	<2	<5 days	Unknown	Skin and subcutaneous tissue disorders	Skin and subcutaneous tissue
serious	hospitalization	60 and above	IPD	Yes	No	No	No	No	No	No	No	GENERAL ANTIINFECTIVES, SYSTEMIC(J)	Antibiotic-Carbapenem	Certain infectious and parasitic diseases	STERILE PREPARATION FOR INJECTION	PARENTERAL	2 to 5	<5 days	stop using product	Skin and subcutaneous tissue disorders	Skin and subcutaneous tissue
non-serious	NA	20-39	IPD	NA	No	No	No	No	No	No	No	GENERAL ANTIINFECTIVES, SYSTEMIC(J)	Antibiotic-Penicillin	Diseases of the respiratory system	CAPSULE	ORAL	<2	<5 days	stop using product	Skin and subcutaneous tissue disorders	Skin and subcutaneous tissue
non-serious	NA	60 and above	NA	NA	No	No	No	No	No	No	No	GENERAL ANTIINFECTIVES, SYSTEMIC(J)	Antibiotic-Carbapenem	Certain infectious and parasitic diseases	STERILE PREPARATION FOR INJECTION	PARENTERAL	2 to 5	<5 days	recurrence but same dose	Skin and subcutaneous tissue disorders	Skin and subcutaneous tissue
non-serious	NA	60 and above	NA	NA	No	No	No	No	No	No	No	GENERAL ANTIINFECTIVES, SYSTEMIC(J)	Antibiotic-Carbapenem	Certain infectious and parasitic diseases	STERILE PREPARATION FOR INJECTION	PARENTERAL	2 to 5	<5 days	recurrence but same dose	Respiratory, thoracic and mediastinal	Respiratory, thoracic and mediastinal
non-serious	NA	60 and above	NA	NA	No	No	No	No	No	No	No	GENERAL ANTIINFECTIVES, SYSTEMIC(J)	Antibiotic-Carbapenem	Certain infectious and parasitic diseases	STERILE PREPARATION FOR INJECTION	PARENTERAL	2 to 5	>5 days	recurrence but same dose	Immune system disorders	Immune
non-serious	NA	60 and above	NA	NA	No	No	No	No	No	No	No	GENERAL ANTIINFECTIVES, SYSTEMIC(J)	Antibiotic-Aminoglycoside	Certain infectious and parasitic diseases	STERILE PREPARATION FOR INJECTION	PARENTERAL	<2	<5 days	recurrence but same dose	Skin and subcutaneous tissue disorders	Skin and subcutaneous tissue
non-serious	NA	60 and above	NA	NA	No	No	No	No	No	No	No	GENERAL ANTIINFECTIVES, SYSTEMIC(J)	Antibiotic-Aminoglycoside	Certain infectious and parasitic diseases	STERILE PREPARATION FOR INJECTION	PARENTERAL	<2	<5 days	recurrence but same dose	Immune system disorders	Immune
non-serious	NA	60 and above	NA	NA	No	No	No	No	No	No	No	GENERAL ANTIINFECTIVES, SYSTEMIC(J)	Antibiotic-Aminoglycoside	Certain infectious and parasitic diseases	STERILE PREPARATION FOR INJECTION	PARENTERAL	<2	<5 days	recurrence but same dose	Respiratory, thoracic and mediastinal	Respiratory, thoracic and mediastinal
non-serious	NA	20-39	OPD	No	No	No	No	No	No	No	No	GENERAL ANTIINFECTIVES, SYSTEMIC(J)	Antibiotic-Cephalosporin	Diseases of the skin and subcutaneous tissue	STERILE PREPARATION FOR INJECTION	PARENTERAL	<2	<5 days	stop using product	Skin and subcutaneous tissue disorders	Skin and subcutaneous tissue
non-serious	NA	20-39	OPD	No	No	No	No	No	No	No	No	GENERAL ANTIINFECTIVES, SYSTEMIC(J)	Antibiotic-Lincosamide	Diseases of the skin and subcutaneous tissue	STERILE PREPARATION FOR INJECTION	PARENTERAL	2 to 5	<5 days	Unknown	Skin and subcutaneous tissue disorders	Skin and subcutaneous tissue
non-serious	NA	20-39	OPD	No	No	No	No	No	No	No	No	GENERAL ANTIINFECTIVES, SYSTEMIC(J)	Antibiotic-Penicillin	Diseases of the skin and subcutaneous tissue	STERILE PREPARATION FOR INJECTION	PARENTERAL	2 to 5	<5 days	Unknown	Skin and subcutaneous tissue disorders	Skin and subcutaneous tissue
non-serious	NA	60 and above	IPD	No	No	No	No	No	No	No	No	GENERAL ANTIINFECTIVES, SYSTEMIC(J)	Antibiotic-Cephalosporin	Diseases of the respiratory system	STERILE PREPARATION FOR INJECTION	PARENTERAL	<2	<5 days	stop using product	Skin and subcutaneous tissue disorders	Skin and subcutaneous tissue
non-serious	NA	20-39	NA	No	No	No	No	No	No	No	No	GENERAL ANTIINFECTIVES, SYSTEMIC(J)	Antibiotic-Cephalosporin	External causes of morbidity	NA	NA	>5	>5 days	stop using product	Skin and subcutaneous tissue disorders	Skin and subcutaneous tissue
non-serious	NA	20-39	IPD	NA	No	No	No	No	No	No	No	GENERAL ANTIINFECTIVES, SYSTEMIC(J)	Antibiotic-Cephalosporin	Injury, poisoning and certain other consequences of external causes	STERILE PREPARATION FOR INJECTION	PARENTERAL	<2	<5 days	stop using product	Skin and subcutaneous tissue disorders	Skin and subcutaneous tissue
non-serious	NA	20-39	IPD	No	No	No	No	No	No	No	No	GENERAL ANTIINFECTIVES, SYSTEMIC(J)	Antibiotic-Cephalosporin	Symptoms, signs and abnormal clinical and laboratory findings, not elsewhere classified	STERILE PREPARATION FOR INJECTION	PARENTERAL	>5	>5 days	stop using product	Skin and subcutaneous tissue disorders	Skin and subcutaneous tissue
non-serious	NA	0-19	IPD	No	No	No	No	No	No	No	No	GENERAL ANTIINFECTIVES, SYSTEMIC(J)	Antibiotic-Penicillin	Diseases of the respiratory system	STERILE PREPARATION FOR INJECTION	PARENTERAL	2 to 5	>5 days	stop using product	Skin and subcutaneous tissue disorders	Skin and subcutaneous tissue
non-serious	NA	0-19	IPD	No	No	No	No	No	No	No	No	GENERAL ANTIINFECTIVES, SYSTEMIC(J)	Antibiotic-Penicillin	Diseases of the respiratory system	STERILE PREPARATION FOR INJECTION	PARENTERAL	2 to 5	>5 days	stop using product	Immune system disorders	Immune
non-serious	NA	60 and above	IPD	No	No	No	No	No	No	No	No	GENERAL ANTIINFECTIVES, SYSTEMIC(J)	Antibiotic-Aminoglycoside	Diseases of the genitourinary system	STERILE PREPARATION FOR INJECTION	PARENTERAL	<2	>5 days	stop using product	Skin and subcutaneous tissue disorders	Skin and subcutaneous tissue
non-serious	NA	60 and above	IPD	No	No	No	No	No	No	No	No	GENERAL ANTIINFECTIVES, SYSTEMIC(J)	Antibiotic-Aminoglycoside	Diseases of the genitourinary system	STERILE PREPARATION FOR INJECTION	PARENTERAL	<2	>5 days	stop using product	Immune system disorders	Immune
non-serious	NA	60 and above	NA	NA	No	No	No	No	No	No	No	GENERAL ANTIINFECTIVES, SYSTEMIC(J)	Antibiotic-Cephalosporin	Diseases of the genitourinary system	STERILE PREPARATION FOR INJECTION	PARENTERAL	<2	<5 days	stop using product	Skin and subcutaneous tissue disorders	Skin and subcutaneous tissue
serious	hospitalization	40-59	OPD	No	No	No	No	No	No	No	No	GENERAL ANTIINFECTIVES, SYSTEMIC(J)	Antibiotic-Penicillin	Symptoms, signs and abnormal clinical and laboratory findings, not elsewhere classified	CAPSULE	ORAL	<2	>5 days	stop using product	Skin and subcutaneous tissue disorders	Skin and subcutaneous tissue
serious	hospitalization	40-59	OPD	No	No	No	No	No	No	No	No	GENERAL ANTIINFECTIVES, SYSTEMIC(J)	Antibiotic-Penicillin	Symptoms, signs and abnormal clinical and laboratory findings, not elsewhere classified	CAPSULE	ORAL	<2	>5 days	stop using product	Respiratory, thoracic and mediastinal	Respiratory, thoracic and mediastinal
serious	hospitalization	40-59	OPD	No	No	No	No	No	No	No	No	GENERAL ANTIINFECTIVES, SYSTEMIC(J)	Antibiotic-Penicillin	Symptoms, signs and abnormal clinical and laboratory findings, not elsewhere classified	CAPSULE	ORAL	<2	>5 days	stop using product	Immune system disorders	Immune
non-serious	NA	40-59	IPD	NA	No	No	No	No	No	No	No	GENERAL ANTIINFECTIVES, SYSTEMIC(J)	Antibiotic-Carbapenem	Diseases of the respiratory system	GRANULE/POWDER	ORAL	2 to 5	<5 days	stop using product	Skin and subcutaneous tissue disorders	Skin and subcutaneous tissue
non-serious	NA	20-39	OPD	No	No	No	No	No	No	No	No	GENERAL ANTIINFECTIVES, SYSTEMIC(J)	Antibiotic-Penicillin	Injury, poisoning and certain other consequences of external causes	TABLET	ORAL	>5	>5 days	stop using product	Skin and subcutaneous tissue disorders	Skin and subcutaneous tissue
non-serious	NA	0-19	NA	No	No	No	No	No	No	No	No	GENERAL ANTIINFECTIVES, SYSTEMIC(J)	Antibiotic-Sulfonamide	Certain infectious and parasitic diseases	EMULSION/SUSPENSION	ORAL	<2	>5 days	stop using product	Skin and subcutaneous tissue disorders	Skin and subcutaneous tissue
non-serious	NA	0-19	NA	No	No	No	No	No	No	No	No	GENERAL ANTIINFECTIVES, SYSTEMIC(J)	Antibiotic-Sulfonamide	Certain infectious and parasitic diseases	EMULSION/SUSPENSION	ORAL	<2	>5 days	stop using product	Immune system disorders	Immune
non-serious	NA	0-19	OPD	NA	No	No	No	No	No	No	No	GENERAL ANTIINFECTIVES, SYSTEMIC(J)	Antibiotic-Sulfonamide	Diseases of the genitourinary system	EMULSION/SUSPENSION	ORAL	<2	<5 days	stop using product	Skin and subcutaneous tissue disorders	Skin and subcutaneous tissue
serious	hospitalization	60 and above	OPD	No	No	No	No	No	No	No	No	GENERAL ANTIINFECTIVES, SYSTEMIC(J)	Antibiotic-Macrolide	Injury, poisoning and certain other consequences of external causes	CAPSULE	ORAL	>5	>5 days	stop using product	Skin and subcutaneous tissue disorders	Skin and subcutaneous tissue
non-serious	NA	0-19	IPD	NA	No	No	No	No	No	No	No	GENERAL ANTIINFECTIVES, SYSTEMIC(J)	Antibiotic-Cephalosporin	Diseases of the genitourinary system	GRANULE/POWDER	ORAL	<2	<5 days	stop using product	Skin and subcutaneous tissue disorders	Skin and subcutaneous tissue
non-serious	NA	0-19	IPD	NA	No	No	No	No	No	No	No	GENERAL ANTIINFECTIVES, SYSTEMIC(J)	Antibiotic-Lincosamide	Diseases of the genitourinary system	STERILE PREPARATION FOR INJECTION	PARENTERAL	2 to 5	>5 days	stop using product	Skin and subcutaneous tissue disorders	Skin and subcutaneous tissue
non-serious	NA	60 and above	IPD	NA	No	No	No	No	No	No	No	GENERAL ANTIINFECTIVES, SYSTEMIC(J)	Antibiotic-Penicillin	Diseases of the respiratory system	TABLET	ORAL	<2	<5 days	stop using product	Skin and subcutaneous tissue disorders	Skin and subcutaneous tissue
non-serious	NA	20-39	OPD	No	No	No	No	No	No	No	No	GENERAL ANTIINFECTIVES, SYSTEMIC(J)	Antibiotic-Penicillin	Diseases of the respiratory system	CAPSULE	ORAL	>5	>5 days	stop using product	Skin and subcutaneous tissue disorders	Skin and subcutaneous tissue
non-serious	NA	40-59	OPD	Yes	No	No	No	No	No	No	No	GENERAL ANTIINFECTIVES, SYSTEMIC(J)	Antibiotic-Macrolide	Diseases of the musculoskeletal system and connective tissue	NA	NA	>5	>5 days	stop using product	Skin and subcutaneous tissue disorders	Skin and subcutaneous tissue
non-serious	NA	60 and above	OPD	No	No	No	No	No	No	No	No	GENERAL ANTIINFECTIVES, SYSTEMIC(J)	Antibiotic-Penicillin	Injury, poisoning and certain other consequences of external causes	CAPSULE	ORAL	>5	>5 days	stop using product	Skin and subcutaneous tissue disorders	Skin and subcutaneous tissue
non-serious	NA	60 and above	OPD	No	No	No	No	No	No	No	No	GENERAL ANTIINFECTIVES, SYSTEMIC(J)	Antibiotic-Penicillin	Diseases of the respiratory system	CAPSULE	ORAL	2 to 5	>5 days	stop using product	Skin and subcutaneous tissue disorders	Skin and subcutaneous tissue
non-serious	NA	60 and above	OPD	No	No	No	No	No	No	No	No	GENERAL ANTIINFECTIVES, SYSTEMIC(J)	Antibiotic-Penicillin	Diseases of the respiratory system	CAPSULE	ORAL	2 to 5	>5 days	stop using product	Immune system disorders	Immune
non-serious	NA	20-39	IPD	No	No	No	No	No	No	No	No	GENERAL ANTIINFECTIVES, SYSTEMIC(J)	Antibiotic-Cephalosporin	NA	STERILE PREPARATION FOR INJECTION	PARENTERAL	<2	>5 days	stop using product	Skin and subcutaneous tissue disorders	Skin and subcutaneous tissue
non-serious	NA	20-39	IPD	No	No	No	No	No	No	No	No	GENERAL ANTIINFECTIVES, SYSTEMIC(J)	Antifungal	NA	CAPSULE	ORAL	<2	>5 days	stop using product	Skin and subcutaneous tissue disorders	Skin and subcutaneous tissue
non-serious	NA	20-39	NA	NA	No	No	No	No	No	No	No	GENERAL ANTIINFECTIVES, SYSTEMIC(J)	Antibiotic-Sulfonamide	Certain infectious and parasitic diseases	TABLET	ORAL	2 to 5	>5 days	stop using product	Skin and subcutaneous tissue disorders	Skin and subcutaneous tissue
non-serious	NA	60 and above	IPD	NA	No	No	No	No	No	No	No	GENERAL ANTIINFECTIVES, SYSTEMIC(J)	Antibiotic-Penicillin	Injury, poisoning and certain other consequences of external causes	CAPSULE	ORAL	2 to 5	<5 days	stop using product	Gastrointestinal disorders	Gastrointestinal
non-serious	NA	60 and above	IPD	No	No	No	No	No	No	No	No	GENERAL ANTIINFECTIVES, SYSTEMIC(J)	Antibiotic-Cephalosporin	NA	STERILE PREPARATION FOR INJECTION	PARENTERAL	<2	<5 days	stop using product	Skin and subcutaneous tissue disorders	Skin and subcutaneous tissue
non-serious	NA	20-39	OPD	No	No	No	No	No	No	No	No	GENERAL ANTIINFECTIVES, SYSTEMIC(J)	Antibiotic-Penicillin	Injury, poisoning and certain other consequences of external causes	CAPSULE	ORAL	2 to 5	<5 days	stop using product	Skin and subcutaneous tissue disorders	Skin and subcutaneous tissue
non-serious	NA	20-39	OPD	No	No	No	No	No	No	No	No	GENERAL ANTIINFECTIVES, SYSTEMIC(J)	Antibiotic-Penicillin	Injury, poisoning and certain other consequences of external causes	CAPSULE	ORAL	2 to 5	<5 days	stop using product	Immune system disorders	Immune
non-serious	NA	20-39	IPD	No	No	No	No	No	No	No	No	GENERAL ANTIINFECTIVES, SYSTEMIC(J)	Antibiotic-Cephalosporin	NA	STERILE PREPARATION FOR INJECTION	PARENTERAL	<2	<5 days	stop using product	Skin and subcutaneous tissue disorders	Skin and subcutaneous tissue
non-serious	NA	20-39	IPD	No	No	No	No	No	No	No	No	GENERAL ANTIINFECTIVES, SYSTEMIC(J)	Antibiotic-Lincosamide	NA	STERILE PREPARATION FOR INJECTION	PARENTERAL	2 to 5	<5 days	stop using product	Skin and subcutaneous tissue disorders	Skin and subcutaneous tissue
non-serious	NA	20-39	NA	No	No	No	No	No	No	No	No	GENERAL ANTIINFECTIVES, SYSTEMIC(J)	Antibiotic-Penicillin	Diseases of the respiratory system	CAPSULE	ORAL	<2	<5 days	stop using product	Skin and subcutaneous tissue disorders	Skin and subcutaneous tissue
non-serious	NA	20-39	NA	No	No	No	No	No	No	No	No	GENERAL ANTIINFECTIVES, SYSTEMIC(J)	Antibiotic-Penicillin	Diseases of the respiratory system	CAPSULE	ORAL	<2	<5 days	stop using product	Immune system disorders	Immune
non-serious	NA	20-39	NA	No	No	No	No	No	No	No	No	GENERAL ANTIINFECTIVES, SYSTEMIC(J)	Antibiotic-Penicillin	Diseases of the respiratory system	CAPSULE	ORAL	<2	<5 days	stop using product	Skin and subcutaneous tissue disorders	Skin and subcutaneous tissue
serious	hazard	40-59	OPD	Yes	No	No	No	No	No	No	No	GENERAL ANTIINFECTIVES, SYSTEMIC(J)	Antibiotic-Sulfonamide	Certain infectious and parasitic diseases	STERILE PREPARATION FOR INJECTION	PARENTERAL	2 to 5	<5 days	stop using product	Vascular disorders	Vascular disorders
non-serious	NA	40-59	NA	No	No	No	No	No	No	No	No	GENERAL ANTIINFECTIVES, SYSTEMIC(J)	Antibiotic-Cephalosporin	Certain infectious and parasitic diseases	STERILE PREPARATION FOR INJECTION	PARENTERAL	<2	<5 days	stop using product	Skin and subcutaneous tissue disorders	Skin and subcutaneous tissue
non-serious	NA	0-19	OPD	No	No	No	No	No	No	No	No	GENERAL ANTIINFECTIVES, SYSTEMIC(J)	Antibiotic-Macrolide	Diseases of the respiratory system	TABLET	ORAL	<2	<5 days	stop using product	Skin and subcutaneous tissue disorders	Skin and subcutaneous tissue
non-serious	NA	60 and above	IPD	NA	No	No	No	No	No	No	No	GENERAL ANTIINFECTIVES, SYSTEMIC(J)	Antibiotic-Fluoroquinolone	Diseases of the genitourinary system	STERILE PREPARATION FOR INJECTION	PARENTERAL	<2	<5 days	stop using product	Skin and subcutaneous tissue disorders	Skin and subcutaneous tissue
non-serious	NA	60 and above	NA	Yes	No	No	No	No	No	No	No	GENERAL ANTIINFECTIVES, SYSTEMIC(J)	Antibiotic-Lincosamide	Certain infectious and parasitic diseases	STERILE PREPARATION FOR INJECTION	PARENTERAL	2 to 5	>5 days	stop using product	Skin and subcutaneous tissue disorders	Skin and subcutaneous tissue
non-serious	NA	60 and above	IPD	NA	No	No	No	No	No	No	No	GENERAL ANTIINFECTIVES, SYSTEMIC(J)	Antibiotic-Carbapenem	Diseases of the respiratory system	GRANULE/POWDER	ORAL	<2	<5 days	stop using product	Skin and subcutaneous tissue disorders	Skin and subcutaneous tissue
non-serious	NA	60 and above	IPD	NA	No	No	No	No	No	No	No	GENERAL ANTIINFECTIVES, SYSTEMIC(J)	Antibiotic-Carbapenem	Diseases of the respiratory system	GRANULE/POWDER	ORAL	<2	<5 days	stop using product	Immune system disorders	Immune
non-serious	NA	20-39	NA	No	No	No	No	No	No	No	No	GENERAL ANTIINFECTIVES, SYSTEMIC(J)	Antibiotic-Sulfonamide	Certain infectious and parasitic diseases	TABLET	ORAL	2 to 5	>5 days	stop using product	Skin and subcutaneous tissue disorders	Skin and subcutaneous tissue
non-serious	NA	20-39	OPD	No	No	No	No	No	No	No	No	GENERAL ANTIINFECTIVES, SYSTEMIC(J)	Antibiotic-Cephalosporin	Diseases of the genitourinary system	STERILE PREPARATION FOR INJECTION	PARENTERAL	<2	<5 days	stop using product	Skin and subcutaneous tissue disorders	Skin and subcutaneous tissue
non-serious	NA	20-39	OPD	No	No	No	No	No	No	No	No	GENERAL ANTIINFECTIVES, SYSTEMIC(J)	Antibiotic-Cephalosporin	Diseases of the genitourinary system	STERILE PREPARATION FOR INJECTION	PARENTERAL	<2	<5 days	stop using product	Immune system disorders	Immune
non-serious	NA	20-39	OPD	No	No	No	No	No	No	No	No	GENERAL ANTIINFECTIVES, SYSTEMIC(J)	Antibiotic-Cephalosporin	Diseases of the genitourinary system	STERILE PREPARATION FOR INJECTION	PARENTERAL	<2	<5 days	stop using product	Skin and subcutaneous tissue disorders	Skin and subcutaneous tissue
non-serious	NA	60 and above	OPD	No	No	No	No	No	No	No	No	GENERAL ANTIINFECTIVES, SYSTEMIC(J)	Antibiotic-Fluoroquinolone	Diseases of the respiratory system	NA	NA	>5	<5 days	Unknown	Skin and subcutaneous tissue disorders	Skin and subcutaneous tissue
non-serious	NA	40-59	OPD	No	No	No	No	No	No	No	No	GENERAL ANTIINFECTIVES, SYSTEMIC(J)	Antibiotic-Lincosamide	Certain infectious and parasitic diseases	STERILE PREPARATION FOR INJECTION	PARENTERAL	<2	>5 days	Unknown	Skin and subcutaneous tissue disorders	Skin and subcutaneous tissue
non-serious	NA	0-19	IPD	No	No	No	No	No	No	No	No	GENERAL ANTIINFECTIVES, SYSTEMIC(J)	Antibiotic-Cephalosporin	Diseases of the respiratory system	STERILE PREPARATION FOR INJECTION	PARENTERAL	<2	>5 days	stop using product	Skin and subcutaneous tissue disorders	Skin and subcutaneous tissue
non-serious	NA	20-39	IPD	NA	No	No	No	No	No	No	No	GENERAL ANTIINFECTIVES, SYSTEMIC(J)	Antibiotic-Cephalosporin	Certain infectious and parasitic diseases	STERILE PREPARATION FOR INJECTION	PARENTERAL	<2	>5 days	Unknown	Skin and subcutaneous tissue disorders	Skin and subcutaneous tissue
non-serious	NA	20-39	IPD	NA	No	No	No	No	No	No	No	GENERAL ANTIINFECTIVES, SYSTEMIC(J)	Antibiotic-Cephalosporin	Certain infectious and parasitic diseases	STERILE PREPARATION FOR INJECTION	PARENTERAL	<2	>5 days	Unknown	Immune system disorders	Immune
non-serious	NA	40-59	IPD	No	No	No	No	No	No	No	No	GENERAL ANTIINFECTIVES, SYSTEMIC(J)	Antibiotic-Cephalosporin	Symptoms, signs and abnormal clinical and laboratory findings, not elsewhere classified	STERILE PREPARATION FOR INJECTION	PARENTERAL	2 to 5	>5 days	stop using product	Skin and subcutaneous tissue disorders	Skin and subcutaneous tissue
non-serious	NA	40-59	IPD	No	No	No	No	No	No	No	No	GENERAL ANTIINFECTIVES, SYSTEMIC(J)	Antibiotic-Lincosamide	NA	STERILE PREPARATION FOR INJECTION	PARENTERAL	<2	>5 days	Unknown	Skin and subcutaneous tissue disorders	Skin and subcutaneous tissue
non-serious	NA	40-59	OPD	No	No	No	No	No	No	No	No	GENERAL ANTIINFECTIVES, SYSTEMIC(J)	Antibiotic-Cephalosporin	Diseases of the genitourinary system	STERILE PREPARATION FOR INJECTION	PARENTERAL	<2	>5 days	stop using product	Skin and subcutaneous tissue disorders	Skin and subcutaneous tissue
non-serious	NA	40-59	IPD	Yes	No	No	No	No	No	No	No	GENERAL ANTIINFECTIVES, SYSTEMIC(J)	Antibiotic-Cephalosporin	Diseases of the genitourinary system	STERILE PREPARATION FOR INJECTION	PARENTERAL	<2	>5 days	stop using product	Skin and subcutaneous tissue disorders	Skin and subcutaneous tissue
non-serious	NA	40-59	IPD	Yes	No	No	No	No	No	No	No	GENERAL ANTIINFECTIVES, SYSTEMIC(J)	Antibiotic-Cephalosporin	Diseases of the genitourinary system	STERILE PREPARATION FOR INJECTION	PARENTERAL	<2	>5 days	stop using product	Immune system disorders	Immune
non-serious	NA	40-59	IPD	Yes	No	No	No	No	No	No	No	GENERAL ANTIINFECTIVES, SYSTEMIC(J)	Antibiotic-Cephalosporin	Diseases of the genitourinary system	STERILE PREPARATION FOR INJECTION	PARENTERAL	<2	>5 days	stop using product	General disorders and administration site conditions	General disorders and administration
non-serious	NA	40-59	IPD	Yes	No	No	No	No	No	No	No	GENERAL ANTIINFECTIVES, SYSTEMIC(J)	Antibiotic-Lincosamide	NA	STERILE PREPARATION FOR INJECTION	PARENTERAL	2 to 5	>5 days	Unknown	Skin and subcutaneous tissue disorders	Skin and subcutaneous tissue
non-serious	NA	40-59	IPD	Yes	No	No	No	No	No	No	No	GENERAL ANTIINFECTIVES, SYSTEMIC(J)	Antibiotic-Lincosamide	NA	STERILE PREPARATION FOR INJECTION	PARENTERAL	2 to 5	>5 days	Unknown	Immune system disorders	Immune
non-serious	NA	40-59	IPD	Yes	No	No	No	No	No	No	No	GENERAL ANTIINFECTIVES, SYSTEMIC(J)	Antibiotic-Lincosamide	NA	STERILE PREPARATION FOR INJECTION	PARENTERAL	2 to 5	>5 days	Unknown	General disorders and administration site conditions	General disorders and administration
non-serious	NA	20-39	IPD	No	No	No	No	No	No	No	No	GENERAL ANTIINFECTIVES, SYSTEMIC(J)	Antiretroviral	NA	TABLET	ORAL	<2	>5 days	stop using product	Skin and subcutaneous tissue disorders	Skin and subcutaneous tissue
non-serious	NA	20-39	IPD	No	No	No	No	No	No	No	No	GENERAL ANTIINFECTIVES, SYSTEMIC(J)	Antibiotic-Sulfonamide	NA	TABLET	ORAL	<2	>5 days	stop using product	Skin and subcutaneous tissue disorders	Skin and subcutaneous tissue
non-serious	NA	0-19	IPD	NA	No	No	No	No	No	No	No	GENERAL ANTIINFECTIVES, SYSTEMIC(J)	Antibiotic-Penicillin	Symptoms, signs and abnormal clinical and laboratory findings, not elsewhere classified	ELIXIR/SOLUTION/SYRUP	ORAL	2 to 5	<5 days	stop using product	Skin and subcutaneous tissue disorders	Skin and subcutaneous tissue
non-serious	NA	0-19	IPD	No	No	No	No	No	No	No	No	GENERAL ANTIINFECTIVES, SYSTEMIC(J)	Antibiotic-Penicillin	Certain infectious and parasitic diseases	STERILE PREPARATION FOR INJECTION	PARENTERAL	2 to 5	>5 days	Unknown	Eye disorders	Eye
non-serious	NA	0-19	IPD	No	No	No	No	No	No	No	No	GENERAL ANTIINFECTIVES, SYSTEMIC(J)	Antibiotic-Penicillin	Certain infectious and parasitic diseases	STERILE PREPARATION FOR INJECTION	PARENTERAL	2 to 5	>5 days	Unknown	Skin and subcutaneous tissue disorders	Skin and subcutaneous tissue
non-serious	NA	0-19	IPD	No	No	No	No	No	No	No	No	GENERAL ANTIINFECTIVES, SYSTEMIC(J)	Antibiotic-Penicillin	Certain infectious and parasitic diseases	STERILE PREPARATION FOR INJECTION	PARENTERAL	2 to 5	>5 days	Unknown	Immune system disorders	Immune
non-serious	NA	0-19	IPD	NA	No	No	No	No	No	No	No	GENERAL ANTIINFECTIVES, SYSTEMIC(J)	Antibiotic-Cephalosporin	Symptoms, signs and abnormal clinical and laboratory findings, not elsewhere classified	GRANULE/POWDER	ORAL	<2	>5 days	stop using product	Skin and subcutaneous tissue disorders	Skin and subcutaneous tissue
serious	hazard	60 and above	IPD	No	No	No	No	No	No	No	No	GENERAL ANTIINFECTIVES, SYSTEMIC(J)	Antibiotic-Penicillin	Diseases of the skin and subcutaneous tissue	CAPSULE	ORAL	<2	>5 days	stop using product	Immune system disorders	Immune
serious	hazard	60 and above	IPD	No	No	No	No	No	No	No	No	GENERAL ANTIINFECTIVES, SYSTEMIC(J)	Antibiotic-Penicillin	Diseases of the skin and subcutaneous tissue	CAPSULE	ORAL	<2	>5 days	stop using product	Vascular disorders	Vascular disorders
non-serious	NA	40-59	OPD	No	No	No	No	No	No	No	No	GENITO URINARY SYSTEM AND SEX HORMONES(G)	Antibiotic-Nitroimidazole	NA	STERILE PREPARATION FOR INJECTION	PARENTERAL	2 to 5	<5 days	stop using product	Skin and subcutaneous tissue disorders	Skin and subcutaneous tissue
non-serious	NA	40-59	OPD	No	No	No	No	No	No	No	No	GENITO URINARY SYSTEM AND SEX HORMONES(G)	Antibiotic-Nitroimidazole	NA	TABLET	ORAL	2 to 5	<5 days	stop using product	Skin and subcutaneous tissue disorders	Skin and subcutaneous tissue
non-serious	NA	40-59	OPD	No	No	No	No	No	No	No	No	GENERAL ANTIINFECTIVES, SYSTEMIC(J)	Antibiotic-Cephalosporin	NA	CAPSULE	ORAL	<2	>5 days	stop using product	Skin and subcutaneous tissue disorders	Skin and subcutaneous tissue
non-serious	NA	20-39	OPD	No	No	No	No	No	No	No	No	GENERAL ANTIINFECTIVES, SYSTEMIC(J)	Antibiotic-Cephalosporin	Symptoms, signs and abnormal clinical and laboratory findings, not elsewhere classified	STERILE PREPARATION FOR INJECTION	PARENTERAL	<2	<5 days	Unknown	Skin and subcutaneous tissue disorders	Skin and subcutaneous tissue
serious	hazard	40-59	IPD	No	No	No	No	No	No	No	No	GENERAL ANTIINFECTIVES, SYSTEMIC(J)	Antibiotic-Cephalosporin	NA	STERILE PREPARATION FOR INJECTION	PARENTERAL	<2	>5 days	stop using product	Immune system disorders	Immune
serious	hazard	40-59	IPD	No	No	No	No	No	No	No	No	GENERAL ANTIINFECTIVES, SYSTEMIC(J)	Antibiotic-Cephalosporin	NA	STERILE PREPARATION FOR INJECTION	PARENTERAL	<2	<5 days	stop using product	Vascular disorders	Vascular disorders
non-serious	NA	60 and above	IPD	No	No	No	No	No	No	No	No	GENERAL ANTIINFECTIVES, SYSTEMIC(J)	Antibiotic-Cephalosporin	NA	STERILE PREPARATION FOR INJECTION	PARENTERAL	<2	<5 days	stop using product	Skin and subcutaneous tissue disorders	Skin and subcutaneous tissue
non-serious	NA	0-19	IPD	No	No	No	No	No	No	No	No	GENERAL ANTIINFECTIVES, SYSTEMIC(J)	Antibiotic-Cephalosporin	NA	STERILE PREPARATION FOR INJECTION	PARENTERAL	>5	<5 days	stop using product	Skin and subcutaneous tissue disorders	Skin and subcutaneous tissue
non-serious	NA	0-19	IPD	No	No	No	No	No	No	No	No	GENERAL ANTIINFECTIVES, SYSTEMIC(J)	Antibiotic-Cephalosporin	NA	STERILE PREPARATION FOR INJECTION	PARENTERAL	2 to 5	<5 days	stop using product	Skin and subcutaneous tissue disorders	Skin and subcutaneous tissue
serious	hospitalization	20-39	IPD	Yes	No	No	No	No	No	No	No	GENERAL ANTIINFECTIVES, SYSTEMIC(J)	Antibiotic-Penicillin	NA	CAPSULE	ORAL	>5	<5 days	stop using product	Immune system disorders	Immune
serious	hospitalization	20-39	IPD	Yes	No	No	No	No	No	No	No	GENERAL ANTIINFECTIVES, SYSTEMIC(J)	Antibiotic-Penicillin	NA	CAPSULE	ORAL	>5	<5 days	stop using product	Vascular disorders	Vascular disorders
non-serious	NA	40-59	OPD	Yes	No	No	No	No	No	No	No	GENERAL ANTIINFECTIVES, SYSTEMIC(J)	Antibiotic-Cephalosporin	Diseases of the genitourinary system	STERILE PREPARATION FOR INJECTION	PARENTERAL	<2	<5 days	stop using product	Eye disorders	Eye
non-serious	NA	40-59	OPD	Yes	No	No	No	No	No	No	No	GENERAL ANTIINFECTIVES, SYSTEMIC(J)	Antibiotic-Cephalosporin	Diseases of the genitourinary system	STERILE PREPARATION FOR INJECTION	PARENTERAL	<2	>5 days	stop using product	Skin and subcutaneous tissue disorders	Skin and subcutaneous tissue
non-serious	NA	40-59	OPD	Yes	No	No	No	No	No	No	No	GENERAL ANTIINFECTIVES, SYSTEMIC(J)	Antibiotic-Cephalosporin	Diseases of the genitourinary system	STERILE PREPARATION FOR INJECTION	PARENTERAL	<2	>5 days	stop using product	Immune system disorders	Immune
non-serious	NA	40-59	OPD	Yes	No	No	No	No	No	No	No	GENERAL ANTIINFECTIVES, SYSTEMIC(J)	Antibiotic-Cephalosporin	Diseases of the genitourinary system	STERILE PREPARATION FOR INJECTION	PARENTERAL	<2	<5 days	stop using product	Infections and infestations	Infections and infestations
non-serious	NA	40-59	OPD	Yes	No	No	No	No	No	No	No	GENERAL ANTIINFECTIVES, SYSTEMIC(J)	Antibiotic-Cephalosporin	Diseases of the genitourinary system	STERILE PREPARATION FOR INJECTION	PARENTERAL	<2	<5 days	stop using product	Eye disorders	Eye
non-serious	NA	40-59	OPD	No	No	No	No	No	No	No	No	GENERAL ANTIINFECTIVES, SYSTEMIC(J)	Antibiotic-Penicillin	Diseases of the skin and subcutaneous tissue	TABLET	ORAL	<2	<5 days	stop using product	General disorders and administration site conditions	General disorders and administration
non-serious	NA	40-59	OPD	No	No	No	No	No	No	No	No	GENERAL ANTIINFECTIVES, SYSTEMIC(J)	Antibiotic-Penicillin	Diseases of the skin and subcutaneous tissue	TABLET	ORAL	<2	<5 days	stop using product	Skin and subcutaneous tissue disorders	Skin and subcutaneous tissue
non-serious	NA	40-59	OPD	No	No	No	No	No	No	No	No	GENERAL ANTIINFECTIVES, SYSTEMIC(J)	Antibiotic-Penicillin	Diseases of the skin and subcutaneous tissue	TABLET	ORAL	<2	<5 days	stop using product	Immune system disorders	Immune
serious	Other	20-39	OPD	Yes	No	No	No	No	No	No	No	GENERAL ANTIINFECTIVES, SYSTEMIC(J)	Antibiotic-Tetracycline	Diseases of the digestive system	CAPSULE	ORAL	<2	<5 days	stop using product	Skin and subcutaneous tissue disorders	Skin and subcutaneous tissue
serious	Other	20-39	OPD	Yes	No	No	No	No	No	No	No	GENERAL ANTIINFECTIVES, SYSTEMIC(J)	Antibiotic-Tetracycline	Diseases of the digestive system	CAPSULE	ORAL	<2	<5 days	stop using product	Immune system disorders	Immune
serious	Other	20-39	OPD	Yes	No	No	No	No	No	No	No	GENERAL ANTIINFECTIVES, SYSTEMIC(J)	Antibiotic-Tetracycline	Diseases of the digestive system	CAPSULE	ORAL	<2	<5 days	stop using product	General disorders and administration site conditions	General disorders and administration
non-serious	NA	60 and above	IPD	No	No	No	No	No	No	No	No	GENERAL ANTIINFECTIVES, SYSTEMIC(J)	Antibiotic-Lincosamide	Diseases of the respiratory system	STERILE PREPARATION FOR INJECTION	PARENTERAL	2 to 5	<5 days	stop using product	Skin and subcutaneous tissue disorders	Skin and subcutaneous tissue
non-serious	NA	60 and above	IPD	No	No	No	No	No	No	No	No	GENERAL ANTIINFECTIVES, SYSTEMIC(J)	Antibiotic-Lincosamide	Diseases of the respiratory system	STERILE PREPARATION FOR INJECTION	PARENTERAL	2 to 5	<5 days	stop using product	Immune system disorders	Immune
non-serious	NA	40-59	OPD	NA	No	No	No	No	No	No	No	GENERAL ANTIINFECTIVES, SYSTEMIC(J)	Antibiotic-Sulfonamide	Factors influencing health status and contact with health services	TABLET	ORAL	<2	<5 days	Unknown	Skin and subcutaneous tissue disorders	Skin and subcutaneous tissue
non-serious	NA	40-59	OPD	NA	No	No	No	No	No	No	No	GENERAL ANTIINFECTIVES, SYSTEMIC(J)	Antibiotic-Sulfonamide	Factors influencing health status and contact with health services	TABLET	ORAL	<2	<5 days	Unknown	Immune system disorders	Immune
serious	hospitalization	0-19	OPD	No	No	No	No	No	No	No	No	GENERAL ANTIINFECTIVES, SYSTEMIC(J)	Antibiotic-Macrolide	Certain infectious and parasitic diseases	TABLET	ORAL	>5	>5 days	stop using product	Eye disorders	Eye
serious	hospitalization	0-19	OPD	No	No	No	No	No	No	No	No	GENERAL ANTIINFECTIVES, SYSTEMIC(J)	Antibiotic-Macrolide	Certain infectious and parasitic diseases	TABLET	ORAL	>5	>5 days	stop using product	Skin and subcutaneous tissue disorders	Skin and subcutaneous tissue
serious	hospitalization	0-19	OPD	No	No	No	No	No	No	No	No	GENERAL ANTIINFECTIVES, SYSTEMIC(J)	Antibiotic-Macrolide	Certain infectious and parasitic diseases	TABLET	ORAL	>5	<5 days	stop using product	Immune system disorders	Immune
non-serious	NA	20-39	IPD	No	No	No	No	No	No	No	No	GENERAL ANTIINFECTIVES, SYSTEMIC(J)	Antibiotic-Penicillin	Symptoms, signs and abnormal clinical and laboratory findings, not elsewhere classified	CAPSULE	ORAL	<2	<5 days	stop using product	Skin and subcutaneous tissue disorders	Skin and subcutaneous tissue
non-serious	NA	60 and above	IPD	Yes	No	No	No	No	No	No	No	GENERAL ANTIINFECTIVES, SYSTEMIC(J)	Antibiotic-Cephalosporin	Certain infectious and parasitic diseases	STERILE PREPARATION FOR INJECTION	PARENTERAL	<2	<5 days	stop using product	Skin and subcutaneous tissue disorders	Skin and subcutaneous tissue
non-serious	NA	60 and above	IPD	No	No	No	No	No	No	No	No	GENERAL ANTIINFECTIVES, SYSTEMIC(J)	Antibiotic-Cephalosporin	NA	STERILE PREPARATION FOR INJECTION	PARENTERAL	<2	>5 days	stop using product	Skin and subcutaneous tissue disorders	Skin and subcutaneous tissue
non-serious	NA	60 and above	IPD	Yes	No	No	No	No	No	No	No	GENERAL ANTIINFECTIVES, SYSTEMIC(J)	Antibiotic-Cephalosporin	NA	STERILE PREPARATION FOR INJECTION	PARENTERAL	<2	>5 days	stop using product	Skin and subcutaneous tissue disorders	Skin and subcutaneous tissue
non-serious	NA	60 and above	IPD	NA	No	No	No	No	No	No	No	GENERAL ANTIINFECTIVES, SYSTEMIC(J)	Antibiotic-Cephalosporin	Certain infectious and parasitic diseases	STERILE PREPARATION FOR INJECTION	PARENTERAL	<2	>5 days	stop using product	Skin and subcutaneous tissue disorders	Skin and subcutaneous tissue
non-serious	NA	60 and above	IPD	No	No	No	No	No	No	No	No	GENERAL ANTIINFECTIVES, SYSTEMIC(J)	Antibiotic-Sulfonamide	Certain infectious and parasitic diseases	TINCTURE	VAGINAL	>5	>5 days	stop using product	Skin and subcutaneous tissue disorders	Skin and subcutaneous tissue
non-serious	NA	40-59	OPD	No	No	No	No	No	No	No	No	GENERAL ANTIINFECTIVES, SYSTEMIC(J)	Antibiotic-Sulfonamide	Diseases of the genitourinary system	TABLET	ORAL	<2	>5 days	stop using product	Skin and subcutaneous tissue disorders	Skin and subcutaneous tissue
non-serious	NA	40-59	OPD	No	No	No	No	No	No	No	No	GENERAL ANTIINFECTIVES, SYSTEMIC(J)	Antibiotic-Sulfonamide	Diseases of the genitourinary system	TABLET	ORAL	<2	<5 days	stop using product	General disorders and administration site conditions	General disorders and administration
non-serious	NA	40-59	OPD	No	No	No	No	No	No	No	No	GENERAL ANTIINFECTIVES, SYSTEMIC(J)	Antibiotic-Sulfonamide	Diseases of the genitourinary system	TABLET	ORAL	<2	<5 days	stop using product	Immune system disorders	Immune
non-serious	NA	60 and above	OPD	Yes	No	No	No	No	No	No	No	GENERAL ANTIINFECTIVES, SYSTEMIC(J)	Antibiotic-Lincosamide	Injury, poisoning and certain other consequences of external causes	CAPSULE	ORAL	2 to 5	<5 days	stop using product	Skin and subcutaneous tissue disorders	Skin and subcutaneous tissue
non-serious	NA	60 and above	OPD	Yes	No	No	No	No	No	No	No	GENERAL ANTIINFECTIVES, SYSTEMIC(J)	Antibiotic-Lincosamide	Injury, poisoning and certain other consequences of external causes	CAPSULE	ORAL	2 to 5	<5 days	stop using product	Immune system disorders	Immune
non-serious	NA	0-19	OPD	No	No	No	No	No	No	No	No	GENERAL ANTIINFECTIVES, SYSTEMIC(J)	Antibiotic-Penicillin	Diseases of the respiratory system	DRY SYRUP	ORAL	2 to 5	<5 days	stop using product	Skin and subcutaneous tissue disorders	Skin and subcutaneous tissue
non-serious	NA	0-19	OPD	No	No	No	No	No	No	No	No	GENERAL ANTIINFECTIVES, SYSTEMIC(J)	Antibiotic-Penicillin	Diseases of the respiratory system	DRY SYRUP	ORAL	2 to 5	<5 days	stop using product	Immune system disorders	Immune
non-serious	NA	40-59	OPD	No	No	No	No	No	No	No	No	GENERAL ANTIINFECTIVES, SYSTEMIC(J)	Antibiotic-Sulfonamide	Diseases of the genitourinary system	TABLET	ORAL	<2	>5 days	stop using product	Skin and subcutaneous tissue disorders	Skin and subcutaneous tissue
non-serious	NA	40-59	OPD	No	No	No	No	No	No	No	No	GENERAL ANTIINFECTIVES, SYSTEMIC(J)	Antibiotic-Sulfonamide	Diseases of the genitourinary system	TABLET	ORAL	<2	>5 days	stop using product	Immune system disorders	Immune
non-serious	NA	60 and above	OPD	No	No	No	No	No	No	No	No	GENERAL ANTIINFECTIVES, SYSTEMIC(J)	Antibiotic-Penicillin	Diseases of the respiratory system	CAPSULE	ORAL	2 to 5	>5 days	stop using product	Skin and subcutaneous tissue disorders	Skin and subcutaneous tissue
non-serious	NA	60 and above	OPD	No	No	No	No	No	No	No	No	GENERAL ANTIINFECTIVES, SYSTEMIC(J)	Antibiotic-Penicillin	Diseases of the respiratory system	CAPSULE	ORAL	2 to 5	<5 days	stop using product	Immune system disorders	Immune
non-serious	NA	20-39	OPD	No	No	No	No	No	No	No	No	GENERAL ANTIINFECTIVES, SYSTEMIC(J)	Antibiotic-Tetracycline	Diseases of the genitourinary system	CAPSULE	ORAL	2 to 5	<5 days	stop using product	Skin and subcutaneous tissue disorders	Skin and subcutaneous tissue
non-serious	NA	0-19	OPD	No	No	No	No	No	No	No	No	GENERAL ANTIINFECTIVES, SYSTEMIC(J)	Antibiotic-Sulfonamide	Certain infectious and parasitic diseases	EMULSION/SUSPENSION	ORAL	<2	>5 days	stop using product	Skin and subcutaneous tissue disorders	Skin and subcutaneous tissue
non-serious	NA	0-19	OPD	No	No	No	No	No	No	No	No	GENERAL ANTIINFECTIVES, SYSTEMIC(J)	Antibiotic-Sulfonamide	Certain infectious and parasitic diseases	EMULSION/SUSPENSION	ORAL	<2	>5 days	stop using product	Immune system disorders	Immune
non-serious	NA	40-59	OPD	No	No	No	No	No	No	No	No	GENERAL ANTIINFECTIVES, SYSTEMIC(J)	Antibiotic-Tetracycline	Injury, poisoning and certain other consequences of external causes	CAPSULE	ORAL	<2	>5 days	stop using product	Skin and subcutaneous tissue disorders	Skin and subcutaneous tissue
non-serious	NA	40-59	OPD	No	No	No	No	No	No	No	No	GENERAL ANTIINFECTIVES, SYSTEMIC(J)	Antibiotic-Tetracycline	Injury, poisoning and certain other consequences of external causes	CAPSULE	ORAL	<2	>5 days	stop using product	Respiratory, thoracic and mediastinal	Respiratory, thoracic and mediastinal
non-serious	NA	40-59	OPD	No	No	No	No	No	No	No	No	GENERAL ANTIINFECTIVES, SYSTEMIC(J)	Antibiotic-Tetracycline	Injury, poisoning and certain other consequences of external causes	CAPSULE	ORAL	<2	>5 days	stop using product	Immune system disorders	Immune
non-serious	NA	0-19	OPD	NA	No	No	No	No	No	No	No	GENERAL ANTIINFECTIVES, SYSTEMIC(J)	Antibiotic-Sulfonamide	Certain infectious and parasitic diseases	EMULSION/SUSPENSION	ORAL	<2	>5 days	stop using product	Skin and subcutaneous tissue disorders	Skin and subcutaneous tissue
non-serious	NA	0-19	OPD	NA	No	No	No	No	No	No	No	GENERAL ANTIINFECTIVES, SYSTEMIC(J)	Antibiotic-Sulfonamide	Certain infectious and parasitic diseases	EMULSION/SUSPENSION	ORAL	<2	>5 days	stop using product	Immune system disorders	Immune
non-serious	NA	60 and above	OPD	Yes	No	No	No	No	No	No	No	GENERAL ANTIINFECTIVES, SYSTEMIC(J)	Antibiotic-Sulfonamide	Symptoms, signs and abnormal clinical and laboratory findings, not elsewhere classified	TABLET	ORAL	<2	>5 days	stop using product	Skin and subcutaneous tissue disorders	Skin and subcutaneous tissue
non-serious	NA	60 and above	OPD	Yes	No	No	No	No	No	No	No	GENERAL ANTIINFECTIVES, SYSTEMIC(J)	Antibiotic-Sulfonamide	Symptoms, signs and abnormal clinical and laboratory findings, not elsewhere classified	TABLET	ORAL	<2	>5 days	stop using product	Injury, poisoning and procedural complications	Injury, poisoning and procedural complications
non-serious	NA	60 and above	OPD	Yes	No	No	No	No	No	No	No	GENERAL ANTIINFECTIVES, SYSTEMIC(J)	Antibiotic-Sulfonamide	Symptoms, signs and abnormal clinical and laboratory findings, not elsewhere classified	TABLET	ORAL	<2	>5 days	stop using product	Immune system disorders	Immune
non-serious	NA	60 and above	OPD	Yes	No	No	No	No	No	No	No	GENERAL ANTIINFECTIVES, SYSTEMIC(J)	Antibiotic-Sulfonamide	Symptoms, signs and abnormal clinical and laboratory findings, not elsewhere classified	TABLET	ORAL	<2	>5 days	stop using product	Infections and infestations	Infections and infestations
non-serious	NA	0-19	IPD	No	No	No	No	No	No	No	No	GENERAL ANTIINFECTIVES, SYSTEMIC(J)	Antibiotic-Penicillin	Symptoms, signs and abnormal clinical and laboratory findings, not elsewhere classified	STERILE PREPARATION FOR INJECTION	PARENTERAL	2 to 5	<5 days	stop using product	Skin and subcutaneous tissue disorders	Skin and subcutaneous tissue
non-serious	NA	20-39	IPD	No	No	No	No	No	No	No	No	GENERAL ANTIINFECTIVES, SYSTEMIC(J)	Antibiotic-Cephalosporin	NA	STERILE PREPARATION FOR INJECTION	PARENTERAL	>5	>5 days	stop using product	Skin and subcutaneous tissue disorders	Skin and subcutaneous tissue
non-serious	NA	20-39	IPD	No	No	No	No	No	No	No	No	GENERAL ANTIINFECTIVES, SYSTEMIC(J)	Antibiotic-Cephalosporin	NA	STERILE PREPARATION FOR INJECTION	PARENTERAL	<2	>5 days	stop using product	Skin and subcutaneous tissue disorders	Skin and subcutaneous tissue
non-serious	NA	0-19	OPD	No	No	No	No	No	No	No	No	GENERAL ANTIINFECTIVES, SYSTEMIC(J)	Antibiotic-Penicillin	NA	DRY SYRUP	ORAL	2 to 5	<5 days	stop using product	Skin and subcutaneous tissue disorders	Skin and subcutaneous tissue
non-serious	NA	60 and above	IPD	Yes	No	No	No	No	No	No	No	GENERAL ANTIINFECTIVES, SYSTEMIC(J)	Antibiotic-Cephalosporin	NA	STERILE PREPARATION FOR INJECTION	PARENTERAL	<2	<5 days	stop using product	Skin and subcutaneous tissue disorders	Skin and subcutaneous tissue
non-serious	NA	20-39	OPD	No	No	No	No	No	No	No	No	GENERAL ANTIINFECTIVES, SYSTEMIC(J)	Antibiotic-Cephalosporin	Certain infectious and parasitic diseases	CAPSULE	ORAL	2 to 5	<5 days	recurrence but same dose	Skin and subcutaneous tissue disorders	Skin and subcutaneous tissue
non-serious	NA	20-39	OPD	No	No	No	No	No	No	No	No	GENERAL ANTIINFECTIVES, SYSTEMIC(J)	Antibiotic-Cephalosporin	Certain infectious and parasitic diseases	CAPSULE	ORAL	2 to 5	<5 days	recurrence but same dose	Immune system disorders	Immune
non-serious	NA	20-39	OPD	Yes	No	No	No	No	No	No	No	GENERAL ANTIINFECTIVES, SYSTEMIC(J)	Antibiotic-Cephalosporin	Certain infectious and parasitic diseases	STERILE PREPARATION FOR INJECTION	PARENTERAL	<2	<5 days	recurrence but same dose	Skin and subcutaneous tissue disorders	Skin and subcutaneous tissue
non-serious	NA	20-39	OPD	Yes	No	No	No	No	No	No	No	GENERAL ANTIINFECTIVES, SYSTEMIC(J)	Antibiotic-Cephalosporin	Certain infectious and parasitic diseases	CAPSULE	ORAL	<2	<5 days	recurrence but same dose	Skin and subcutaneous tissue disorders	Skin and subcutaneous tissue
non-serious	NA	20-39	IPD	No	No	No	No	No	No	No	No	GENERAL ANTIINFECTIVES, SYSTEMIC(J)	Antibiotic-Cephalosporin	NA	STERILE PREPARATION FOR INJECTION	PARENTERAL	<2	<5 days	stop using product	Skin and subcutaneous tissue disorders	Skin and subcutaneous tissue
non-serious	NA	20-39	NA	Yes	No	No	No	No	No	No	No	GENERAL ANTIINFECTIVES, SYSTEMIC(J)	Antibiotic-Sulfonamide	NA	TABLET	ORAL	>5	>5 days	stop using product	Skin and subcutaneous tissue disorders	Skin and subcutaneous tissue
non-serious	NA	20-39	NA	Yes	No	No	No	No	No	No	No	GENERAL ANTIINFECTIVES, SYSTEMIC(J)	Antiretroviral	NA	TABLET	ORAL	>5	>5 days	stop using product	Skin and subcutaneous tissue disorders	Skin and subcutaneous tissue
non-serious	NA	20-39	IPD	No	No	No	No	No	No	No	No	GENERAL ANTIINFECTIVES, SYSTEMIC(J)	Antibiotic-Cephalosporin	NA	STERILE PREPARATION FOR INJECTION	PARENTERAL	<2	<5 days	stop using product	Skin and subcutaneous tissue disorders	Skin and subcutaneous tissue
non-serious	NA	20-39	IPD	No	No	No	No	No	No	No	No	GENERAL ANTIINFECTIVES, SYSTEMIC(J)	Antibiotic-Cephalosporin	NA	STERILE PREPARATION FOR INJECTION	PARENTERAL	<2	<5 days	stop using product	Gastrointestinal disorders	Gastrointestinal
non-serious	NA	20-39	IPD	No	No	No	No	No	No	No	No	GENERAL ANTIINFECTIVES, SYSTEMIC(J)	Antibiotic-Cephalosporin	NA	STERILE PREPARATION FOR INJECTION	PARENTERAL	<2	<5 days	stop using product	Immune system disorders	Immune
non-serious	NA	20-39	IPD	No	No	No	No	No	No	No	No	GENERAL ANTIINFECTIVES, SYSTEMIC(J)	Antibiotic-Cephalosporin	NA	STERILE PREPARATION FOR INJECTION	PARENTERAL	<2	<5 days	stop using product	Skin and subcutaneous tissue disorders	Skin and subcutaneous tissue
non-serious	NA	20-39	IPD	No	No	No	No	No	No	No	No	GENERAL ANTIINFECTIVES, SYSTEMIC(J)	Antibiotic-Cephalosporin	NA	STERILE PREPARATION FOR INJECTION	PARENTERAL	>5	<5 days	stop using product	Skin and subcutaneous tissue disorders	Skin and subcutaneous tissue
non-serious	NA	20-39	IPD	No	No	No	No	No	No	No	No	GENERAL ANTIINFECTIVES, SYSTEMIC(J)	Antibiotic-Cephalosporin	NA	STERILE PREPARATION FOR INJECTION	PARENTERAL	>5	>5 days	stop using product	Immune system disorders	Immune
non-serious	NA	20-39	OPD	NA	No	No	No	No	No	No	No	GENERAL ANTIINFECTIVES, SYSTEMIC(J)	Antibiotic-Penicillin	NA	CAPSULE	ORAL	>5	>5 days	stop using product	Skin and subcutaneous tissue disorders	Skin and subcutaneous tissue
non-serious	NA	20-39	OPD	NA	No	No	No	No	No	No	No	GENITO URINARY SYSTEM AND SEX HORMONES(G)	Antifungal	NA	CAPSULE	ORAL	>5	>5 days	stop using product	Skin and subcutaneous tissue disorders	Skin and subcutaneous tissue
non-serious	NA	0-19	OPD	No	No	No	No	No	No	No	No	GENERAL ANTIINFECTIVES, SYSTEMIC(J)	Antibiotic-Sulfonamide	Diseases of the respiratory system	ELIXIR/SOLUTION/SYRUP	ORAL	<2	<5 days	stop using product	Skin and subcutaneous tissue disorders	Skin and subcutaneous tissue
non-serious	NA	40-59	OPD	No	No	No	No	No	No	No	No	GENERAL ANTIINFECTIVES, SYSTEMIC(J)	Antibiotic-Penicillin	Diseases of the respiratory system	NA	NA	>5	>5 days	stop using product	Skin and subcutaneous tissue disorders	Skin and subcutaneous tissue
non-serious	NA	20-39	IPD	NA	No	No	No	No	No	No	No	GENERAL ANTIINFECTIVES, SYSTEMIC(J)	Antibiotic-Cephalosporin	NA	STERILE PREPARATION FOR INJECTION	PARENTERAL	>5	>5 days	stop using product	Skin and subcutaneous tissue disorders	Skin and subcutaneous tissue
non-serious	NA	20-39	IPD	NA	No	No	No	No	No	No	No	GENERAL ANTIINFECTIVES, SYSTEMIC(J)	Antibiotic-Cephalosporin	NA	STERILE PREPARATION FOR INJECTION	PARENTERAL	>5	<5 days	stop using product	Skin and subcutaneous tissue disorders	Skin and subcutaneous tissue
non-serious	NA	20-39	IPD	NA	No	No	No	No	No	No	No	GENERAL ANTIINFECTIVES, SYSTEMIC(J)	Antibiotic-Cephalosporin	NA	STERILE PREPARATION FOR INJECTION	PARENTERAL	>5	<5 days	stop using product	Skin and subcutaneous tissue disorders	Skin and subcutaneous tissue
serious	hazard	40-59	OPD	No	No	No	No	No	No	No	No	GENERAL ANTIINFECTIVES, SYSTEMIC(J)	Antibiotic-Penicillin	Diseases of the respiratory system	NA	NA	>5	>5 days	stop using product	Immune system disorders	Immune
serious	hazard	40-59	OPD	No	No	No	No	No	No	No	No	GENERAL ANTIINFECTIVES, SYSTEMIC(J)	Antibiotic-Penicillin	Diseases of the respiratory system	NA	NA	>5	>5 days	stop using product	Vascular disorders	Vascular disorders
non-serious	NA	20-39	IPD	Yes	No	No	No	No	No	No	No	GENERAL ANTIINFECTIVES, SYSTEMIC(J)	Antibiotic-Cephalosporin	NA	STERILE PREPARATION FOR INJECTION	PARENTERAL	>5	>5 days	stop using product	Skin and subcutaneous tissue disorders	Skin and subcutaneous tissue
non-serious	NA	20-39	IPD	Yes	No	No	No	No	No	No	No	GENERAL ANTIINFECTIVES, SYSTEMIC(J)	Antibiotic-Cephalosporin	NA	STERILE PREPARATION FOR INJECTION	PARENTERAL	>5	>5 days	stop using product	Immune system disorders	Immune
non-serious	NA	40-59	NA	No	No	No	No	No	No	No	No	GENERAL ANTIINFECTIVES, SYSTEMIC(J)	Antibiotic-Lincosamide	Diseases of the skin and subcutaneous tissue	STERILE PREPARATION FOR INJECTION	PARENTERAL	2 to 5	<5 days	Unknown	Skin and subcutaneous tissue disorders	Skin and subcutaneous tissue
non-serious	NA	20-39	IPD	No	No	No	No	No	No	No	No	GENERAL ANTIINFECTIVES, SYSTEMIC(J)	Antibiotic-Cephalosporin	NA	STERILE PREPARATION FOR INJECTION	PARENTERAL	>5	<5 days	stop using product	Skin and subcutaneous tissue disorders	Skin and subcutaneous tissue
non-serious	NA	20-39	IPD	No	No	No	No	No	No	No	No	GENERAL ANTIINFECTIVES, SYSTEMIC(J)	Antibiotic-Cephalosporin	NA	STERILE PREPARATION FOR INJECTION	PARENTERAL	>5	<5 days	stop using product	Immune system disorders	Immune
non-serious	NA	40-59	IPD	No	No	No	No	No	No	No	No	GENERAL ANTIINFECTIVES, SYSTEMIC(J)	Antibiotic-Cephalosporin	Diseases of the skin and subcutaneous tissue	NA	NA	>5	>5 days	stop using product	Skin and subcutaneous tissue disorders	Skin and subcutaneous tissue
non-serious	NA	0-19	NA	NA	No	No	No	No	No	No	No	GENERAL ANTIINFECTIVES, SYSTEMIC(J)	Antibiotic-Penicillin	NA	DRY SYRUP	ORAL	2 to 5	>5 days	Unknown	Skin and subcutaneous tissue disorders	Skin and subcutaneous tissue
non-serious	NA	0-19	IPD	No	No	No	No	No	No	No	No	GENERAL ANTIINFECTIVES, SYSTEMIC(J)	Antibiotic-Penicillin	NA	OTHER	OTHER	2 to 5	>5 days	Unknown	Skin and subcutaneous tissue disorders	Skin and subcutaneous tissue
non-serious	NA	0-19	IPD	No	No	No	No	No	No	No	No	GENERAL ANTIINFECTIVES, SYSTEMIC(J)	Antibiotic-Penicillin	NA	OTHER	OTHER	2 to 5	<5 days	Unknown	Immune system disorders	Immune
non-serious	NA	0-19	OPD	NA	No	No	No	No	No	No	No	GENERAL ANTIINFECTIVES, SYSTEMIC(J)	Antibiotic-Penicillin	NA	DRY SYRUP	ORAL	2 to 5	>5 days	stop using product	Skin and subcutaneous tissue disorders	Skin and subcutaneous tissue
non-serious	NA	40-59	IPD	No	No	No	No	No	No	No	No	GENERAL ANTIINFECTIVES, SYSTEMIC(J)	Antibiotic-Penicillin	NA	CAPSULE	ORAL	>5	<5 days	stop using product	Skin and subcutaneous tissue disorders	Skin and subcutaneous tissue
non-serious	NA	40-59	IPD	No	No	No	No	No	No	No	No	GENERAL ANTIINFECTIVES, SYSTEMIC(J)	Antibiotic-Penicillin	Certain infectious and parasitic diseases	STERILE PREPARATION FOR INJECTION	PARENTERAL	2 to 5	>5 days	stop using product	Skin and subcutaneous tissue disorders	Skin and subcutaneous tissue
non-serious	NA	40-59	IPD	No	No	No	No	No	No	No	No	GENERAL ANTIINFECTIVES, SYSTEMIC(J)	Antibiotic-Penicillin	Certain infectious and parasitic diseases	STERILE PREPARATION FOR INJECTION	PARENTERAL	2 to 5	>5 days	stop using product	Immune system disorders	Immune
non-serious	NA	60 and above	OPD	No	No	No	No	No	No	No	No	GENERAL ANTIINFECTIVES, SYSTEMIC(J)	Antibiotic-Penicillin	Diseases of the respiratory system	CAPSULE	ORAL	2 to 5	>5 days	stop using product	Skin and subcutaneous tissue disorders	Skin and subcutaneous tissue
non-serious	NA	60 and above	OPD	No	No	No	No	No	No	No	No	GENERAL ANTIINFECTIVES, SYSTEMIC(J)	Antibiotic-Macrolide	NA	TABLET	ORAL	<2	>5 days	Unknown	Skin and subcutaneous tissue disorders	Skin and subcutaneous tissue
serious	hospitalization	0-19	IPD	No	No	No	No	No	No	No	No	GENERAL ANTIINFECTIVES, SYSTEMIC(J)	Antibiotic-Penicillin	Diseases of the skin and subcutaneous tissue	STERILE PREPARATION FOR INJECTION	PARENTERAL	2 to 5	>5 days	stop using product	Skin and subcutaneous tissue disorders	Skin and subcutaneous tissue
serious	hospitalization	0-19	IPD	No	No	No	No	No	No	No	No	GENERAL ANTIINFECTIVES, SYSTEMIC(J)	Antibiotic-Penicillin	Diseases of the skin and subcutaneous tissue	STERILE PREPARATION FOR INJECTION	PARENTERAL	2 to 5	>5 days	stop using product	Injury, poisoning and procedural complications	Injury, poisoning and procedural complications
non-serious	NA	40-59	NA	No	No	No	No	No	No	No	No	GENERAL ANTIINFECTIVES, SYSTEMIC(J)	Antibiotic-Cephalosporin	Diseases of the genitourinary system	STERILE PREPARATION FOR INJECTION	PARENTERAL	2 to 5	<5 days	stop using product	Skin and subcutaneous tissue disorders	Skin and subcutaneous tissue
serious	hospitalization	40-59	IPD	No	No	No	No	No	No	No	No	GENERAL ANTIINFECTIVES, SYSTEMIC(J)	Antibiotic-Sulfonamide	Symptoms, signs and abnormal clinical and laboratory findings, not elsewhere classified	EMULSION/SUSPENSION	ORAL	<2	<5 days	stop using product	Immune system disorders	Immune
serious	hospitalization	40-59	IPD	No	No	No	No	No	No	No	No	GENERAL ANTIINFECTIVES, SYSTEMIC(J)	Antibiotic-Sulfonamide	Symptoms, signs and abnormal clinical and laboratory findings, not elsewhere classified	EMULSION/SUSPENSION	ORAL	<2	<5 days	stop using product	Vascular disorders	Vascular disorders
non-serious	NA	40-59	IPD	No	No	No	No	No	No	No	No	GENERAL ANTIINFECTIVES, SYSTEMIC(J)	Antibiotic-Cephalosporin	Diseases of the musculoskeletal system and connective tissue	STERILE PREPARATION FOR INJECTION	PARENTERAL	<2	<5 days	stop using product	Skin and subcutaneous tissue disorders	Skin and subcutaneous tissue
non-serious	NA	40-59	IPD	No	No	No	No	No	No	No	No	GENERAL ANTIINFECTIVES, SYSTEMIC(J)	Antibiotic-Lincosamide	Diseases of the musculoskeletal system and connective tissue	STERILE PREPARATION FOR INJECTION	PARENTERAL	2 to 5	<5 days	stop using product	Skin and subcutaneous tissue disorders	Skin and subcutaneous tissue
serious	hospitalization	20-39	IPD	No	No	No	No	No	No	No	No	GENERAL ANTIINFECTIVES, SYSTEMIC(J)	Antibiotic-Sulfonamide	Certain infectious and parasitic diseases	TABLET	ORAL	<2	<5 days	stop using product	Skin and subcutaneous tissue disorders	Skin and subcutaneous tissue
serious	hospitalization	40-59	IPD	Yes	No	No	No	No	No	No	No	GENERAL ANTIINFECTIVES, SYSTEMIC(J)	Antibiotic-Penicillin	Symptoms, signs and abnormal clinical and laboratory findings, not elsewhere classified	CAPSULE	ORAL	2 to 5	<5 days	stop using product	Cardiac	Cardiac
non-serious	NA	40-59	IPD	No	No	No	No	No	No	No	No	GENERAL ANTIINFECTIVES, SYSTEMIC(J)	Antibiotic-Penicillin	Diseases of the circulatory system	STERILE PREPARATION FOR INJECTION	PARENTERAL	2 to 5	<5 days	stop using product	Skin and subcutaneous tissue disorders	Skin and subcutaneous tissue
non-serious	NA	20-39	IPD	No	No	No	No	No	No	No	No	GENERAL ANTIINFECTIVES, SYSTEMIC(J)	Antibiotic-Lincosamide	Pregnancy, childbirth and the puerperium	STERILE PREPARATION FOR INJECTION	PARENTERAL	2 to 5	<5 days	stop using product	Skin and subcutaneous tissue disorders	Skin and subcutaneous tissue
non-serious	NA	20-39	IPD	No	No	No	No	No	No	No	No	GENERAL ANTIINFECTIVES, SYSTEMIC(J)	Antibiotic-Lincosamide	Pregnancy, childbirth and the puerperium	STERILE PREPARATION FOR INJECTION	PARENTERAL	2 to 5	<5 days	stop using product	Injury, poisoning and procedural complications	Injury, poisoning and procedural complications
non-serious	NA	0-19	IPD	No	No	No	No	No	No	No	No	GENERAL ANTIINFECTIVES, SYSTEMIC(J)	Antibiotic-Macrolide	Diseases of the respiratory system	EMULSION/SUSPENSION	ORAL	2 to 5	<5 days	stop using product	Skin and subcutaneous tissue disorders	Skin and subcutaneous tissue
non-serious	NA	0-19	IPD	NA	No	No	No	No	No	No	No	GENERAL ANTIINFECTIVES, SYSTEMIC(J)	Antibiotic-Cephalosporin	Diseases of the respiratory system	STERILE PREPARATION FOR INJECTION	PARENTERAL	<2	<5 days	stop using product	Skin and subcutaneous tissue disorders	Skin and subcutaneous tissue
non-serious	NA	0-19	IPD	NA	No	No	No	No	No	No	No	GENERAL ANTIINFECTIVES, SYSTEMIC(J)	Antibiotic-Cephalosporin	Diseases of the respiratory system	STERILE PREPARATION FOR INJECTION	PARENTERAL	<2	<5 days	stop using product	Respiratory, thoracic and mediastinal	Respiratory, thoracic and mediastinal
non-serious	NA	0-19	IPD	NA	No	No	No	No	No	No	No	GENERAL ANTIINFECTIVES, SYSTEMIC(J)	Antibiotic-Cephalosporin	Diseases of the respiratory system	STERILE PREPARATION FOR INJECTION	PARENTERAL	<2	<5 days	stop using product	Immune system disorders	Immune
non-serious	NA	20-39	IPD	NA	No	No	No	No	No	No	No	GENERAL ANTIINFECTIVES, SYSTEMIC(J)	Antibiotic-Sulfonamide	Diseases of the respiratory system	TABLET	ORAL	>5	<5 days	stop using product	Skin and subcutaneous tissue disorders	Skin and subcutaneous tissue
non-serious	NA	20-39	OPD	No	No	No	No	No	No	No	No	GENERAL ANTIINFECTIVES, SYSTEMIC(J)	Antibiotic-Lincosamide	Diseases of the skin and subcutaneous tissue	CAPSULE	ORAL	2 to 5	>5 days	stop using product	Skin and subcutaneous tissue disorders	Skin and subcutaneous tissue
serious	hospitalization	0-19	NA	No	No	No	No	No	No	No	No	GENERAL ANTIINFECTIVES, SYSTEMIC(J)	Antibiotic-Cephalosporin	Diseases of the respiratory system	STERILE PREPARATION FOR INJECTION	PARENTERAL	<2	<5 days	stop using product	Immune system disorders	Immune
serious	hospitalization	0-19	NA	No	No	No	No	No	No	No	No	GENERAL ANTIINFECTIVES, SYSTEMIC(J)	Antibiotic-Cephalosporin	Diseases of the respiratory system	STERILE PREPARATION FOR INJECTION	PARENTERAL	<2	<5 days	stop using product	Vascular disorders	Vascular disorders
non-serious	NA	60 and above	IPD	Yes	No	No	No	No	No	No	No	GENERAL ANTIINFECTIVES, SYSTEMIC(J)	Antibiotic-Cephalosporin	Certain infectious and parasitic diseases	STERILE PREPARATION FOR INJECTION	PARENTERAL	<2	>5 days	stop using product	Cardiac	Cardiac
non-serious	NA	60 and above	IPD	Yes	No	No	No	No	No	No	No	GENERAL ANTIINFECTIVES, SYSTEMIC(J)	Antibiotic-Cephalosporin	Certain infectious and parasitic diseases	STERILE PREPARATION FOR INJECTION	PARENTERAL	<2	>5 days	stop using product	Respiratory, thoracic and mediastinal	Respiratory, thoracic and mediastinal
non-serious	NA	60 and above	IPD	Yes	No	No	No	No	No	No	No	GENERAL ANTIINFECTIVES, SYSTEMIC(J)	Antibiotic-Cephalosporin	Certain infectious and parasitic diseases	STERILE PREPARATION FOR INJECTION	PARENTERAL	<2	<5 days	stop using product	Cardiac	Cardiac
non-serious	NA	60 and above	OPD	No	No	No	No	No	No	No	No	GENERAL ANTIINFECTIVES, SYSTEMIC(J)	Antibiotic-Sulfonamide	Diseases of the skin and subcutaneous tissue	TABLET	ORAL	<2	<5 days	stop using product	Skin and subcutaneous tissue disorders	Skin and subcutaneous tissue
serious	hospitalization	40-59	IPD	No	No	No	No	No	No	No	No	GENERAL ANTIINFECTIVES, SYSTEMIC(J)	Antibiotic-Penicillin	Diseases of the eye and adnexa	CAPSULE	ORAL	<2	<5 days	stop using product	Skin and subcutaneous tissue disorders	Skin and subcutaneous tissue
serious	hospitalization	40-59	IPD	No	No	No	No	No	No	No	No	GENERAL ANTIINFECTIVES, SYSTEMIC(J)	Antibiotic-Penicillin	Diseases of the eye and adnexa	CAPSULE	ORAL	<2	<5 days	stop using product	Immune system disorders	Immune
serious	hospitalization	40-59	IPD	No	No	No	No	No	No	No	No	GENERAL ANTIINFECTIVES, SYSTEMIC(J)	Antibiotic-Penicillin	Diseases of the eye and adnexa	CAPSULE	ORAL	<2	<5 days	stop using product	Gastrointestinal disorders	Gastrointestinal
serious	hazard	40-59	IPD	No	No	No	No	No	No	No	No	GENERAL ANTIINFECTIVES, SYSTEMIC(J)	Antibiotic-Tetracycline	Diseases of the skin and subcutaneous tissue	CAPSULE	ORAL	<2	<5 days	stop using product	Immune system disorders	Immune
serious	hazard	40-59	IPD	No	No	No	No	No	No	No	No	GENERAL ANTIINFECTIVES, SYSTEMIC(J)	Antibiotic-Tetracycline	Diseases of the skin and subcutaneous tissue	CAPSULE	ORAL	<2	<5 days	stop using product	Vascular disorders	Vascular disorders
non-serious	NA	20-39	IPD	NA	No	No	No	No	No	No	No	GENERAL ANTIINFECTIVES, SYSTEMIC(J)	Antibiotic-Penicillin	Diseases of the skin and subcutaneous tissue	TABLET	ORAL	<2	<5 days	stop using product	Skin and subcutaneous tissue disorders	Skin and subcutaneous tissue
non-serious	NA	20-39	IPD	NA	No	No	No	No	No	No	No	GENERAL ANTIINFECTIVES, SYSTEMIC(J)	Antibiotic-Penicillin	Diseases of the skin and subcutaneous tissue	TABLET	ORAL	<2	<5 days	stop using product	Immune system disorders	Immune
serious	hospitalization	0-19	IPD	No	No	No	No	No	No	No	No	GENERAL ANTIINFECTIVES, SYSTEMIC(J)	Antibiotic-Cephalosporin	Diseases of the skin and subcutaneous tissue	STERILE PREPARATION FOR INJECTION	PARENTERAL	<2	<5 days	stop using product	Skin and subcutaneous tissue disorders	Skin and subcutaneous tissue
serious	hospitalization	0-19	IPD	No	No	No	No	No	No	No	No	GENERAL ANTIINFECTIVES, SYSTEMIC(J)	Antibiotic-Cephalosporin	Diseases of the skin and subcutaneous tissue	STERILE PREPARATION FOR INJECTION	PARENTERAL	<2	<5 days	stop using product	Respiratory, thoracic and mediastinal	Respiratory, thoracic and mediastinal
serious	hospitalization	0-19	IPD	No	No	No	No	No	No	No	No	GENERAL ANTIINFECTIVES, SYSTEMIC(J)	Antibiotic-Cephalosporin	Diseases of the skin and subcutaneous tissue	STERILE PREPARATION FOR INJECTION	PARENTERAL	<2	<5 days	stop using product	Immune system disorders	Immune
serious	hospitalization	60 and above	OPD	Yes	No	No	No	No	No	No	No	GENERAL ANTIINFECTIVES, SYSTEMIC(J)	Antibiotic-Tetracycline	Symptoms, signs and abnormal clinical and laboratory findings, not elsewhere classified	CAPSULE	ORAL	<2	<5 days	stop using product	Skin and subcutaneous tissue disorders	Skin and subcutaneous tissue
serious	hospitalization	60 and above	OPD	Yes	No	No	No	No	No	No	No	GENERAL ANTIINFECTIVES, SYSTEMIC(J)	Antibiotic-Tetracycline	Symptoms, signs and abnormal clinical and laboratory findings, not elsewhere classified	CAPSULE	ORAL	<2	<5 days	stop using product	Gastrointestinal disorders	Gastrointestinal
serious	hospitalization	60 and above	OPD	Yes	No	No	No	No	No	No	No	GENERAL ANTIINFECTIVES, SYSTEMIC(J)	Antibiotic-Tetracycline	Symptoms, signs and abnormal clinical and laboratory findings, not elsewhere classified	CAPSULE	ORAL	<2	<5 days	stop using product	Skin and subcutaneous tissue disorders	Skin and subcutaneous tissue
serious	hospitalization	60 and above	OPD	Yes	No	No	No	No	No	No	No	GENERAL ANTIINFECTIVES, SYSTEMIC(J)	Antibiotic-Tetracycline	Symptoms, signs and abnormal clinical and laboratory findings, not elsewhere classified	CAPSULE	ORAL	<2	<5 days	stop using product	Immune system disorders	Immune
serious	hospitalization	60 and above	OPD	Yes	No	No	No	No	No	No	No	GENERAL ANTIINFECTIVES, SYSTEMIC(J)	Antibiotic-Tetracycline	Symptoms, signs and abnormal clinical and laboratory findings, not elsewhere classified	CAPSULE	ORAL	<2	<5 days	stop using product	Respiratory, thoracic and mediastinal	Respiratory, thoracic and mediastinal
serious	hospitalization	60 and above	OPD	Yes	No	No	No	No	No	No	No	GENERAL ANTIINFECTIVES, SYSTEMIC(J)	Antibiotic-Tetracycline	Symptoms, signs and abnormal clinical and laboratory findings, not elsewhere classified	CAPSULE	ORAL	<2	<5 days	stop using product	Cardiac	Cardiac
serious	hospitalization	60 and above	OPD	Yes	No	No	No	No	No	No	No	GENERAL ANTIINFECTIVES, SYSTEMIC(J)	Antibiotic-Tetracycline	Symptoms, signs and abnormal clinical and laboratory findings, not elsewhere classified	CAPSULE	ORAL	<2	<5 days	stop using product	Reproductive system and breast disorders	Reproductive system and breast
serious	hospitalization	60 and above	OPD	Yes	No	No	No	No	No	No	No	GENERAL ANTIINFECTIVES, SYSTEMIC(J)	Antibiotic-Tetracycline	Symptoms, signs and abnormal clinical and laboratory findings, not elsewhere classified	CAPSULE	ORAL	<2	<5 days	stop using product	Eye disorders	Eye
serious	hospitalization	60 and above	OPD	Yes	No	No	No	No	No	No	No	GENERAL ANTIINFECTIVES, SYSTEMIC(J)	Antibiotic-Tetracycline	Symptoms, signs and abnormal clinical and laboratory findings, not elsewhere classified	CAPSULE	ORAL	<2	<5 days	stop using product	Skin and subcutaneous tissue disorders	Skin and subcutaneous tissue
serious	hospitalization	60 and above	OPD	Yes	No	No	No	No	No	No	No	GENERAL ANTIINFECTIVES, SYSTEMIC(J)	Antibiotic-Tetracycline	Symptoms, signs and abnormal clinical and laboratory findings, not elsewhere classified	CAPSULE	ORAL	<2	<5 days	stop using product	Immune system disorders	Immune
non-serious	NA	60 and above	OPD	No	No	No	No	No	No	No	No	GENERAL ANTIINFECTIVES, SYSTEMIC(J)	Antibiotic-Sulfonamide	Diseases of the genitourinary system	TABLET	ORAL	<2	<5 days	stop using product	Skin and subcutaneous tissue disorders	Skin and subcutaneous tissue
non-serious	NA	20-39	OPD	No	No	No	No	No	No	No	No	GENERAL ANTIINFECTIVES, SYSTEMIC(J)	Antibiotic-Penicillin	Diseases of the genitourinary system	CAPSULE	ORAL	2 to 5	<5 days	stop using product	Skin and subcutaneous tissue disorders	Skin and subcutaneous tissue
non-serious	NA	20-39	OPD	No	No	No	No	No	No	No	No	GENERAL ANTIINFECTIVES, SYSTEMIC(J)	Antibiotic-Penicillin	Diseases of the genitourinary system	CAPSULE	ORAL	2 to 5	<5 days	stop using product	Immune system disorders	Immune
non-serious	NA	20-39	OPD	No	No	No	No	No	No	No	No	GENERAL ANTIINFECTIVES, SYSTEMIC(J)	Antibiotic-Penicillin	Diseases of the genitourinary system	CAPSULE	ORAL	2 to 5	>5 days	stop using product	Skin and subcutaneous tissue disorders	Skin and subcutaneous tissue
non-serious	NA	20-39	OPD	No	No	No	No	No	No	No	No	GENERAL ANTIINFECTIVES, SYSTEMIC(J)	Antibiotic-Penicillin	Diseases of the genitourinary system	CAPSULE	ORAL	2 to 5	>5 days	stop using product	Immune system disorders	Immune
non-serious	NA	20-39	OPD	No	No	No	No	No	No	No	No	GENERAL ANTIINFECTIVES, SYSTEMIC(J)	Antibiotic-Penicillin	Diseases of the genitourinary system	CAPSULE	ORAL	2 to 5	>5 days	stop using product	Respiratory, thoracic and mediastinal	Respiratory, thoracic and mediastinal
non-serious	NA	20-39	OPD	No	No	No	No	No	No	No	No	GENERAL ANTIINFECTIVES, SYSTEMIC(J)	Antibiotic-Penicillin	Diseases of the genitourinary system	CAPSULE	ORAL	2 to 5	>5 days	stop using product	Skin and subcutaneous tissue disorders	Skin and subcutaneous tissue
non-serious	NA	20-39	OPD	No	No	No	No	No	No	No	No	GENERAL ANTIINFECTIVES, SYSTEMIC(J)	Antibiotic-Penicillin	Diseases of the genitourinary system	CAPSULE	ORAL	2 to 5	>5 days	stop using product	Immune system disorders	Immune
non-serious	NA	20-39	OPD	No	No	No	No	No	No	No	No	GENERAL ANTIINFECTIVES, SYSTEMIC(J)	Antibiotic-Penicillin	Diseases of the genitourinary system	CAPSULE	ORAL	2 to 5	>5 days	stop using product	Skin and subcutaneous tissue disorders	Skin and subcutaneous tissue
non-serious	NA	20-39	OPD	No	No	No	No	No	No	No	No	GENERAL ANTIINFECTIVES, SYSTEMIC(J)	Antibiotic-Penicillin	Diseases of the genitourinary system	CAPSULE	ORAL	2 to 5	>5 days	stop using product	Immune system disorders	Immune
non-serious	NA	20-39	OPD	No	No	No	No	No	No	No	No	GENERAL ANTIINFECTIVES, SYSTEMIC(J)	Antibiotic-Penicillin	Diseases of the genitourinary system	CAPSULE	ORAL	2 to 5	>5 days	stop using product	Respiratory, thoracic and mediastinal	Respiratory, thoracic and mediastinal
non-serious	NA	20-39	OPD	No	No	No	No	No	No	No	No	GENERAL ANTIINFECTIVES, SYSTEMIC(J)	Antibiotic-Fluoroquinolone	Diseases of the genitourinary system	TABLET	ORAL	<2	>5 days	stop using product	Skin and subcutaneous tissue disorders	Skin and subcutaneous tissue
non-serious	NA	20-39	OPD	No	No	No	No	No	No	No	No	GENERAL ANTIINFECTIVES, SYSTEMIC(J)	Antibiotic-Fluoroquinolone	Diseases of the genitourinary system	TABLET	ORAL	<2	>5 days	stop using product	Immune system disorders	Immune
non-serious	NA	20-39	OPD	No	No	No	No	No	No	No	No	GENERAL ANTIINFECTIVES, SYSTEMIC(J)	Antibiotic-Fluoroquinolone	Diseases of the genitourinary system	TABLET	ORAL	<2	>5 days	stop using product	Skin and subcutaneous tissue disorders	Skin and subcutaneous tissue
non-serious	NA	20-39	OPD	No	No	No	No	No	No	No	No	GENERAL ANTIINFECTIVES, SYSTEMIC(J)	Antibiotic-Fluoroquinolone	Diseases of the genitourinary system	TABLET	ORAL	<2	>5 days	stop using product	Immune system disorders	Immune
non-serious	NA	20-39	OPD	No	No	No	No	No	No	No	No	GENERAL ANTIINFECTIVES, SYSTEMIC(J)	Antibiotic-Fluoroquinolone	Diseases of the genitourinary system	TABLET	ORAL	<2	>5 days	stop using product	Respiratory, thoracic and mediastinal	Respiratory, thoracic and mediastinal
non-serious	NA	40-59	IPD	NA	No	No	No	No	No	No	No	GENERAL ANTIINFECTIVES, SYSTEMIC(J)	Antibiotic-Cephalosporin	Certain infectious and parasitic diseases	STERILE PREPARATION FOR INJECTION	PARENTERAL	>5	<5 days	stop using product	General disorders and administration site conditions	General disorders and administration
non-serious	NA	40-59	IPD	NA	No	No	No	No	No	No	No	GENERAL ANTIINFECTIVES, SYSTEMIC(J)	Antibiotic-Cephalosporin	Certain infectious and parasitic diseases	STERILE PREPARATION FOR INJECTION	PARENTERAL	>5	<5 days	stop using product	Respiratory, thoracic and mediastinal	Respiratory, thoracic and mediastinal
non-serious	NA	40-59	IPD	NA	No	No	No	No	No	No	No	GENERAL ANTIINFECTIVES, SYSTEMIC(J)	Antibiotic-Cephalosporin	Certain infectious and parasitic diseases	STERILE PREPARATION FOR INJECTION	PARENTERAL	>5	<5 days	stop using product	Cardiac	Cardiac
non-serious	NA	0-19	NA	Yes	No	No	No	No	No	No	No	GENERAL ANTIINFECTIVES, SYSTEMIC(J)	Antibiotic-Penicillin	Diseases of the respiratory system	TABLET	ORAL	<2	<5 days	stop using product	Skin and subcutaneous tissue disorders	Skin and subcutaneous tissue
non-serious	NA	0-19	NA	Yes	No	No	No	No	No	No	No	GENERAL ANTIINFECTIVES, SYSTEMIC(J)	Antibiotic-Penicillin	Diseases of the respiratory system	TABLET	ORAL	<2	<5 days	stop using product	Immune system disorders	Immune
non-serious	NA	60 and above	IPD	No	No	No	No	No	No	No	No	GENERAL ANTIINFECTIVES, SYSTEMIC(J)	Antibiotic-Penicillin	Diseases of the skin and subcutaneous tissue	CAPSULE	ORAL	2 to 5	>5 days	Unknown	Skin and subcutaneous tissue disorders	Skin and subcutaneous tissue
non-serious	NA	40-59	IPD	No	No	No	No	No	No	No	No	GENERAL ANTIINFECTIVES, SYSTEMIC(J)	Antibiotic-Lincosamide	Injury, poisoning and certain other consequences of external causes	STERILE PREPARATION FOR INJECTION	PARENTERAL	2 to 5	>5 days	stop using product	Skin and subcutaneous tissue disorders	Skin and subcutaneous tissue
non-serious	NA	0-19	OPD	No	No	No	No	No	No	No	No	GENERAL ANTIINFECTIVES, SYSTEMIC(J)	Antibiotic-Penicillin	Diseases of the respiratory system	CAPSULE	ORAL	<2	<5 days	stop using product	Skin and subcutaneous tissue disorders	Skin and subcutaneous tissue
non-serious	NA	0-19	IPD	No	No	No	No	No	No	No	No	GENERAL ANTIINFECTIVES, SYSTEMIC(J)	Antibiotic-Penicillin	Certain infectious and parasitic diseases	STERILE PREPARATION FOR INJECTION	PARENTERAL	2 to 5	>5 days	stop using product	Skin and subcutaneous tissue disorders	Skin and subcutaneous tissue
serious	hospitalization	20-39	OPD	No	No	No	No	No	No	No	No	GENERAL ANTIINFECTIVES, SYSTEMIC(J)	Antibiotic-Penicillin	Diseases of the eye and adnexa	CAPSULE	ORAL	<2	<5 days	stop using product	Skin and subcutaneous tissue disorders	Skin and subcutaneous tissue
serious	hospitalization	20-39	OPD	No	No	No	No	No	No	No	No	GENERAL ANTIINFECTIVES, SYSTEMIC(J)	Antibiotic-Penicillin	Diseases of the eye and adnexa	CAPSULE	ORAL	<2	<5 days	stop using product	Respiratory, thoracic and mediastinal	Respiratory, thoracic and mediastinal
serious	hospitalization	20-39	OPD	No	No	No	No	No	No	No	No	GENERAL ANTIINFECTIVES, SYSTEMIC(J)	Antibiotic-Penicillin	Diseases of the eye and adnexa	CAPSULE	ORAL	<2	<5 days	stop using product	Immune system disorders	Immune
non-serious	NA	60 and above	OPD	No	No	No	No	No	No	No	No	GENERAL ANTIINFECTIVES, SYSTEMIC(J)	Antibiotic-Sulfonamide	Diseases of the respiratory system	TABLET	ORAL	<2	<5 days	stop using product	Gastrointestinal disorders	Gastrointestinal
non-serious	NA	60 and above	OPD	No	No	No	No	No	No	No	No	GENERAL ANTIINFECTIVES, SYSTEMIC(J)	Antibiotic-Sulfonamide	Diseases of the respiratory system	TABLET	ORAL	<2	<5 days	stop using product	Skin and subcutaneous tissue disorders	Skin and subcutaneous tissue
non-serious	NA	60 and above	OPD	No	No	No	No	No	No	No	No	GENERAL ANTIINFECTIVES, SYSTEMIC(J)	Antibiotic-Sulfonamide	Diseases of the respiratory system	TABLET	ORAL	<2	<5 days	stop using product	Immune system disorders	Immune
serious	hospitalization	20-39	IPD	No	No	No	No	No	No	No	No	GENERAL ANTIINFECTIVES, SYSTEMIC(J)	Antibiotic-Cephalosporin	Diseases of the genitourinary system	STERILE PREPARATION FOR INJECTION	PARENTERAL	<2	<5 days	stop using product	Skin and subcutaneous tissue disorders	Skin and subcutaneous tissue
non-serious	NA	20-39	OPD	No	No	No	No	No	No	No	No	GENERAL ANTIINFECTIVES, SYSTEMIC(J)	Antibiotic-Sulfonamide	Diseases of the respiratory system	TABLET	ORAL	<2	>5 days	stop using product	Immune system disorders	Immune
non-serious	NA	20-39	OPD	No	No	No	No	No	No	No	No	GENERAL ANTIINFECTIVES, SYSTEMIC(J)	Antibiotic-Sulfonamide	Diseases of the respiratory system	TABLET	ORAL	<2	>5 days	stop using product	Vascular disorders	Vascular disorders
non-serious	NA	20-39	OPD	No	No	No	No	No	No	No	No	GENERAL ANTIINFECTIVES, SYSTEMIC(J)	Antibiotic-Cephalosporin	Certain infectious and parasitic diseases	GRANULE/POWDER	ORAL	<2	>5 days	stop using product	Immune system disorders	Immune
non-serious	NA	20-39	OPD	No	No	No	No	No	No	No	No	GENERAL ANTIINFECTIVES, SYSTEMIC(J)	Antibiotic-Cephalosporin	Certain infectious and parasitic diseases	GRANULE/POWDER	ORAL	<2	>5 days	stop using product	Vascular disorders	Vascular disorders
non-serious	NA	20-39	OPD	NA	No	No	No	No	No	No	No	GENERAL ANTIINFECTIVES, SYSTEMIC(J)	Antibiotic-Penicillin	Diseases of the respiratory system	CAPSULE	ORAL	2 to 5	>5 days	stop using product	Skin and subcutaneous tissue disorders	Skin and subcutaneous tissue
serious	hospitalization	20-39	IPD	NA	No	No	No	No	No	No	No	GENERAL ANTIINFECTIVES, SYSTEMIC(J)	Antibiotic-Cephalosporin	Diseases of the skin and subcutaneous tissue	STERILE PREPARATION FOR INJECTION	PARENTERAL	<2	>5 days	stop using product	Skin and subcutaneous tissue disorders	Skin and subcutaneous tissue
serious	hospitalization	20-39	IPD	NA	No	No	No	No	No	No	No	GENERAL ANTIINFECTIVES, SYSTEMIC(J)	Antibiotic-Lincosamide	Diseases of the skin and subcutaneous tissue	STERILE PREPARATION FOR INJECTION	PARENTERAL	2 to 5	>5 days	stop using product	Skin and subcutaneous tissue disorders	Skin and subcutaneous tissue
non-serious	NA	0-19	IPD	No	No	No	No	No	No	No	No	GENERAL ANTIINFECTIVES, SYSTEMIC(J)	Antibiotic-Penicillin	Certain infectious and parasitic diseases	ELIXIR/SOLUTION/SYRUP	ORAL	2 to 5	>5 days	Unknown	Skin and subcutaneous tissue disorders	Skin and subcutaneous tissue
non-serious	NA	0-19	OPD	NA	No	No	No	No	No	No	No	GENERAL ANTIINFECTIVES, SYSTEMIC(J)	Antibiotic-Sulfonamide	Certain infectious and parasitic diseases	EMULSION/SUSPENSION	ORAL	<2	>5 days	stop using product	Skin and subcutaneous tissue disorders	Skin and subcutaneous tissue
non-serious	NA	40-59	OPD	No	No	No	No	No	No	No	No	GENERAL ANTIINFECTIVES, SYSTEMIC(J)	Antibiotic-Lincosamide	NA	CAPSULE	ORAL	2 to 5	<5 days	Unknown	Skin and subcutaneous tissue disorders	Skin and subcutaneous tissue
non-serious	NA	20-39	OPD	No	No	No	No	No	No	No	No	GENERAL ANTIINFECTIVES, SYSTEMIC(J)	Antibiotic-Penicillin	Diseases of the skin and subcutaneous tissue	CAPSULE	ORAL	<2	>5 days	stop using product	Skin and subcutaneous tissue disorders	Skin and subcutaneous tissue
non-serious	NA	0-19	OPD	No	No	No	No	No	No	No	No	GENERAL ANTIINFECTIVES, SYSTEMIC(J)	Antibiotic-Penicillin	Diseases of the skin and subcutaneous tissue	CAPSULE	ORAL	2 to 5	>5 days	stop using product	Skin and subcutaneous tissue disorders	Skin and subcutaneous tissue
non-serious	NA	20-39	IPD	No	No	No	No	No	No	No	No	GENERAL ANTIINFECTIVES, SYSTEMIC(J)	Antibiotic-Cephalosporin	Diseases of the genitourinary system	OTHER	OTHER	<2	>5 days	stop using product	Skin and subcutaneous tissue disorders	Skin and subcutaneous tissue
non-serious	NA	20-39	IPD	Yes	No	No	No	No	No	No	No	GENERAL ANTIINFECTIVES, SYSTEMIC(J)	Antibiotic-Lincosamide	NA	NA	NA	2 to 5	<5 days	Unknown	General disorders and administration site conditions	General disorders and administration
non-serious	NA	20-39	IPD	Yes	No	No	No	No	No	No	No	GENERAL ANTIINFECTIVES, SYSTEMIC(J)	Antibiotic-Lincosamide	NA	NA	NA	2 to 5	<5 days	Unknown	Metabolism and nutrition disorders	Metabolism and nutrition disorders
non-serious	NA	20-39	IPD	Yes	No	No	No	No	No	No	No	GENERAL ANTIINFECTIVES, SYSTEMIC(J)	Antibiotic-Cephalosporin	NA	NA	NA	<2	<5 days	Unknown	General disorders and administration site conditions	General disorders and administration
non-serious	NA	20-39	IPD	Yes	No	No	No	No	No	No	No	GENERAL ANTIINFECTIVES, SYSTEMIC(J)	Antibiotic-Cephalosporin	NA	NA	NA	<2	<5 days	Unknown	Metabolism and nutrition disorders	Metabolism and nutrition disorders
non-serious	NA	20-39	OPD	No	No	No	No	No	No	No	No	GENERAL ANTIINFECTIVES, SYSTEMIC(J)	Antibiotic-Cephalosporin	Certain infectious and parasitic diseases	OTHER	OTHER	2 to 5	>5 days	stop using product	Skin and subcutaneous tissue disorders	Skin and subcutaneous tissue
serious	hospitalization	60 and above	OPD	No	No	No	No	No	No	No	No	GENERAL ANTIINFECTIVES, SYSTEMIC(J)	Antibiotic-Penicillin	Diseases of the respiratory system	CAPSULE	ORAL	2 to 5	>5 days	stop using product	Skin and subcutaneous tissue disorders	Skin and subcutaneous tissue
serious	hospitalization	60 and above	OPD	No	No	No	No	No	No	No	No	GENERAL ANTIINFECTIVES, SYSTEMIC(J)	Antibiotic-Penicillin	Diseases of the respiratory system	CAPSULE	ORAL	2 to 5	>5 days	stop using product	Immune system disorders	Immune
non-serious	NA	60 and above	OPD	No	No	No	No	No	No	No	No	GENERAL ANTIINFECTIVES, SYSTEMIC(J)	Antibiotic-Tetracycline	Diseases of the respiratory system	CAPSULE	ORAL	<2	>5 days	stop using product	Skin and subcutaneous tissue disorders	Skin and subcutaneous tissue
non-serious	NA	40-59	OPD	No	No	No	No	No	No	No	No	GENERAL ANTIINFECTIVES, SYSTEMIC(J)	Antibiotic-Penicillin	Injury, poisoning and certain other consequences of external causes	CAPSULE	ORAL	2 to 5	>5 days	stop using product	Skin and subcutaneous tissue disorders	Skin and subcutaneous tissue
non-serious	NA	60 and above	OPD	Yes	No	No	No	No	No	No	No	GENERAL ANTIINFECTIVES, SYSTEMIC(J)	Antibiotic-Penicillin	Diseases of the skin and subcutaneous tissue	CAPSULE	ORAL	2 to 5	<5 days	stop using product	Skin and subcutaneous tissue disorders	Skin and subcutaneous tissue
non-serious	NA	20-39	IPD	No	No	No	No	No	No	No	No	GENERAL ANTIINFECTIVES, SYSTEMIC(J)	Antibiotic-Cephalosporin	Diseases of the respiratory system	STERILE PREPARATION FOR INJECTION	PARENTERAL	>5	<5 days	stop using product	Skin and subcutaneous tissue disorders	Skin and subcutaneous tissue
non-serious	NA	20-39	IPD	No	No	No	No	No	No	No	No	GENERAL ANTIINFECTIVES, SYSTEMIC(J)	Antibiotic-Cephalosporin	Diseases of the respiratory system	STERILE PREPARATION FOR INJECTION	PARENTERAL	>5	<5 days	stop using product	Immune system disorders	Immune
non-serious	NA	20-39	OPD	No	No	No	No	No	No	No	No	GENERAL ANTIINFECTIVES, SYSTEMIC(J)	Antibiotic-Cephalosporin	Diseases of the skin and subcutaneous tissue	CAPSULE	ORAL	<2	<5 days	stop using product	Skin and subcutaneous tissue disorders	Skin and subcutaneous tissue
non-serious	NA	20-39	IPD	No	No	No	No	No	No	No	No	GENERAL ANTIINFECTIVES, SYSTEMIC(J)	Antibiotic-Lincosamide	Factors influencing health status and contact with health services	STERILE PREPARATION FOR INJECTION	PARENTERAL	2 to 5	<5 days	stop using product	Skin and subcutaneous tissue disorders	Skin and subcutaneous tissue
non-serious	NA	20-39	IPD	No	No	No	No	No	No	No	No	GENERAL ANTIINFECTIVES, SYSTEMIC(J)	Antibiotic-Cephalosporin	Diseases of the genitourinary system	STERILE PREPARATION FOR INJECTION	PARENTERAL	<2	<5 days	stop using product	Skin and subcutaneous tissue disorders	Skin and subcutaneous tissue
non-serious	NA	20-39	IPD	No	No	No	No	No	No	No	No	GENERAL ANTIINFECTIVES, SYSTEMIC(J)	Antibiotic-Cephalosporin	Diseases of the genitourinary system	STERILE PREPARATION FOR INJECTION	PARENTERAL	<2	<5 days	stop using product	Immune system disorders	Immune
non-serious	NA	40-59	IPD	No	No	No	No	No	No	No	No	GENERAL ANTIINFECTIVES, SYSTEMIC(J)	Antibiotic-Cephalosporin	Diseases of the respiratory system	STERILE PREPARATION FOR INJECTION	PARENTERAL	<2	>5 days	stop using product	Skin and subcutaneous tissue disorders	Skin and subcutaneous tissue
non-serious	NA	40-59	IPD	No	No	No	No	No	No	No	No	GENERAL ANTIINFECTIVES, SYSTEMIC(J)	Antibiotic-Cephalosporin	Diseases of the respiratory system	STERILE PREPARATION FOR INJECTION	PARENTERAL	<2	<5 days	stop using product	Respiratory, thoracic and mediastinal	Respiratory, thoracic and mediastinal
non-serious	NA	40-59	IPD	No	No	No	No	No	No	No	No	GENERAL ANTIINFECTIVES, SYSTEMIC(J)	Antibiotic-Cephalosporin	Diseases of the respiratory system	STERILE PREPARATION FOR INJECTION	PARENTERAL	<2	<5 days	stop using product	Immune system disorders	Immune
non-serious	NA	20-39	OPD	No	No	No	No	No	No	No	No	GENERAL ANTIINFECTIVES, SYSTEMIC(J)	Antibiotic-Tetracycline	Injury, poisoning and certain other consequences of external causes	CAPSULE	ORAL	>5	<5 days	stop using product	Gastrointestinal disorders	Gastrointestinal
non-serious	NA	20-39	OPD	No	No	No	No	No	No	No	No	GENERAL ANTIINFECTIVES, SYSTEMIC(J)	Antibiotic-Cephalosporin	Diseases of the respiratory system	CAPSULE	ORAL	<2	>5 days	stop using product	Skin and subcutaneous tissue disorders	Skin and subcutaneous tissue
non-serious	NA	20-39	OPD	No	No	No	No	No	No	No	No	GENERAL ANTIINFECTIVES, SYSTEMIC(J)	Antibiotic-Penicillin	Diseases of the skin and subcutaneous tissue	TABLET	ORAL	<2	<5 days	stop using product	Skin and subcutaneous tissue disorders	Skin and subcutaneous tissue
non-serious	NA	0-19	OPD	No	No	No	No	No	No	No	No	GENERAL ANTIINFECTIVES, SYSTEMIC(J)	Antibiotic-Penicillin	Injury, poisoning and certain other consequences of external causes	CAPSULE	ORAL	2 to 5	<5 days	stop using product	Skin and subcutaneous tissue disorders	Skin and subcutaneous tissue
non-serious	NA	20-39	OPD	No	No	No	No	No	No	No	No	GENERAL ANTIINFECTIVES, SYSTEMIC(J)	Antibiotic-Lincosamide	Diseases of the skin and subcutaneous tissue	STERILE PREPARATION FOR INJECTION	PARENTERAL	2 to 5	>5 days	stop using product	Skin and subcutaneous tissue disorders	Skin and subcutaneous tissue
non-serious	NA	20-39	OPD	No	No	No	No	No	No	No	No	GENERAL ANTIINFECTIVES, SYSTEMIC(J)	Antibiotic-Lincosamide	Diseases of the skin and subcutaneous tissue	STERILE PREPARATION FOR INJECTION	PARENTERAL	2 to 5	<5 days	stop using product	Immune system disorders	Immune
serious	hospitalization	20-39	IPD	No	No	No	No	No	No	No	No	GENERAL ANTIINFECTIVES, SYSTEMIC(J)	Antibiotic-Tetracycline	Diseases of the musculoskeletal system and connective tissue	CAPSULE	ORAL	<2	>5 days	stop using product	Skin and subcutaneous tissue disorders	Skin and subcutaneous tissue
serious	hospitalization	20-39	IPD	No	No	No	No	No	No	No	No	GENERAL ANTIINFECTIVES, SYSTEMIC(J)	Antibiotic-Tetracycline	Diseases of the musculoskeletal system and connective tissue	CAPSULE	ORAL	<2	>5 days	stop using product	Immune system disorders	Immune
serious	hospitalization	20-39	IPD	Yes	No	No	No	No	No	No	No	GENERAL ANTIINFECTIVES, SYSTEMIC(J)	Antibiotic-Sulfonamide	Certain infectious and parasitic diseases	STERILE PREPARATION FOR INJECTION	PARENTERAL	2 to 5	>5 days	stop using product	Skin and subcutaneous tissue disorders	Skin and subcutaneous tissue
serious	Other	0-19	OPD	No	No	No	No	No	No	No	No	GENERAL ANTIINFECTIVES, SYSTEMIC(J)	Antibiotic-Penicillin	Injury, poisoning and certain other consequences of external causes	TABLET	ORAL	>5	<5 days	stop using product	Skin and subcutaneous tissue disorders	Skin and subcutaneous tissue
serious	Other	0-19	OPD	No	No	No	No	No	No	No	No	GENERAL ANTIINFECTIVES, SYSTEMIC(J)	Antibiotic-Penicillin	Injury, poisoning and certain other consequences of external causes	TABLET	ORAL	>5	<5 days	stop using product	Immune system disorders	Immune
non-serious	NA	20-39	OPD	No	No	No	No	No	No	No	No	GENERAL ANTIINFECTIVES, SYSTEMIC(J)	Antibiotic-Lincosamide	Diseases of the respiratory system	CAPSULE	ORAL	2 to 5	<5 days	stop using product	Skin and subcutaneous tissue disorders	Skin and subcutaneous tissue
non-serious	NA	20-39	OPD	No	No	No	No	No	No	No	No	GENERAL ANTIINFECTIVES, SYSTEMIC(J)	Antibiotic-Lincosamide	Diseases of the respiratory system	CAPSULE	ORAL	2 to 5	<5 days	stop using product	Respiratory, thoracic and mediastinal	Respiratory, thoracic and mediastinal
non-serious	NA	20-39	OPD	No	No	No	No	No	No	No	No	GENERAL ANTIINFECTIVES, SYSTEMIC(J)	Antibiotic-Lincosamide	Diseases of the respiratory system	CAPSULE	ORAL	2 to 5	<5 days	stop using product	Immune system disorders	Immune
non-serious	NA	20-39	IPD	No	No	No	No	No	No	No	No	GENERAL ANTIINFECTIVES, SYSTEMIC(J)	Antibiotic-Sulfonamide	Certain infectious and parasitic diseases	TABLET	ORAL	<2	>5 days	stop using product	Blood and lymphatic	Blood and lymphatic
serious	Other	20-39	OPD	No	No	No	No	No	No	No	No	GENERAL ANTIINFECTIVES, SYSTEMIC(J)	Antibiotic-Lincosamide	Certain infectious and parasitic diseases	CAPSULE	ORAL	<2	<5 days	stop using product	Eye disorders	Eye
serious	Other	20-39	OPD	No	No	No	No	No	No	No	No	GENERAL ANTIINFECTIVES, SYSTEMIC(J)	Antibiotic-Lincosamide	Certain infectious and parasitic diseases	CAPSULE	ORAL	<2	<5 days	stop using product	Skin and subcutaneous tissue disorders	Skin and subcutaneous tissue
serious	Other	20-39	OPD	No	No	No	No	No	No	No	No	GENERAL ANTIINFECTIVES, SYSTEMIC(J)	Antibiotic-Lincosamide	Certain infectious and parasitic diseases	CAPSULE	ORAL	<2	<5 days	stop using product	Immune system disorders	Immune
non-serious	NA	20-39	OPD	No	No	No	No	No	No	No	No	GENERAL ANTIINFECTIVES, SYSTEMIC(J)	Antibiotic-Tetracycline	Diseases of the skin and subcutaneous tissue	CAPSULE	ORAL	<2	<5 days	stop using product	Skin and subcutaneous tissue disorders	Skin and subcutaneous tissue
non-serious	NA	20-39	OPD	No	No	No	No	No	No	No	No	GENERAL ANTIINFECTIVES, SYSTEMIC(J)	Antibiotic-Tetracycline	Diseases of the skin and subcutaneous tissue	CAPSULE	ORAL	<2	<5 days	stop using product	Immune system disorders	Immune
non-serious	NA	20-39	OPD	No	No	No	No	No	No	No	No	GENERAL ANTIINFECTIVES, SYSTEMIC(J)	Antibiotic-Sulfonamide	Certain infectious and parasitic diseases	TABLET	ORAL	<2	<5 days	stop using product	Skin and subcutaneous tissue disorders	Skin and subcutaneous tissue
non-serious	NA	20-39	OPD	No	No	No	No	No	No	No	No	GENERAL ANTIINFECTIVES, SYSTEMIC(J)	Antibiotic-Sulfonamide	Certain infectious and parasitic diseases	TABLET	ORAL	<2	>5 days	stop using product	Immune system disorders	Immune
non-serious	NA	20-39	OPD	No	No	No	No	No	No	No	No	GENERAL ANTIINFECTIVES, SYSTEMIC(J)	Antibiotic-Penicillin	Diseases of the genitourinary system	CAPSULE	ORAL	2 to 5	>5 days	stop using product	Skin and subcutaneous tissue disorders	Skin and subcutaneous tissue
non-serious	NA	20-39	OPD	No	No	No	No	No	No	No	No	GENERAL ANTIINFECTIVES, SYSTEMIC(J)	Antibiotic-Penicillin	Diseases of the genitourinary system	CAPSULE	ORAL	2 to 5	>5 days	stop using product	Respiratory, thoracic and mediastinal	Respiratory, thoracic and mediastinal
non-serious	NA	20-39	OPD	No	No	No	No	No	No	No	No	GENERAL ANTIINFECTIVES, SYSTEMIC(J)	Antibiotic-Penicillin	Diseases of the genitourinary system	CAPSULE	ORAL	2 to 5	>5 days	stop using product	Immune system disorders	Immune
non-serious	NA	20-39	OPD	No	No	No	No	No	No	No	No	GENERAL ANTIINFECTIVES, SYSTEMIC(J)	Antibiotic-Penicillin	Diseases of the genitourinary system	CAPSULE	ORAL	2 to 5	>5 days	stop using product	General disorders and administration site conditions	General disorders and administration
non-serious	NA	20-39	OPD	No	No	No	No	No	No	No	No	GENERAL ANTIINFECTIVES, SYSTEMIC(J)	Antibiotic-Penicillin	Diseases of the genitourinary system	CAPSULE	ORAL	2 to 5	>5 days	stop using product	Respiratory, thoracic and mediastinal	Respiratory, thoracic and mediastinal
non-serious	NA	20-39	OPD	No	No	No	No	No	No	No	No	GENERAL ANTIINFECTIVES, SYSTEMIC(J)	Antibiotic-Penicillin	Diseases of the genitourinary system	CAPSULE	ORAL	2 to 5	>5 days	stop using product	Cardiac	Cardiac
non-serious	NA	20-39	OPD	No	No	No	No	No	No	No	No	GENERAL ANTIINFECTIVES, SYSTEMIC(J)	Antibiotic-Penicillin	Diseases of the genitourinary system	CAPSULE	ORAL	2 to 5	>5 days	stop using product	Gastrointestinal disorders	Gastrointestinal
non-serious	NA	20-39	OPD	No	No	No	No	No	No	No	No	GENERAL ANTIINFECTIVES, SYSTEMIC(J)	Antibiotic-Macrolide	Diseases of the respiratory system	TABLET	ORAL	<2	>5 days	stop using product	Skin and subcutaneous tissue disorders	Skin and subcutaneous tissue
non-serious	NA	60 and above	OPD	Yes	No	No	No	No	No	No	No	GENERAL ANTIINFECTIVES, SYSTEMIC(J)	Antibiotic-Lincosamide	NA	CAPSULE	ORAL	>5	>5 days	stop using product	Skin and subcutaneous tissue disorders	Skin and subcutaneous tissue
non-serious	NA	20-39	NA	No	No	No	No	No	No	No	No	GENERAL ANTIINFECTIVES, SYSTEMIC(J)	Antibiotic-Cephalosporin	Diseases of the respiratory system	STERILE PREPARATION FOR INJECTION	PARENTERAL	<2	<5 days	Unknown	Skin and subcutaneous tissue disorders	Skin and subcutaneous tissue
non-serious	NA	20-39	IPD	NA	No	No	No	No	No	No	No	GENERAL ANTIINFECTIVES, SYSTEMIC(J)	Antibiotic-Cephalosporin	Diseases of the respiratory system	GRANULE/POWDER	ORAL	<2	>5 days	Unknown	Skin and subcutaneous tissue disorders	Skin and subcutaneous tissue
non-serious	NA	20-39	IPD	NA	No	No	No	No	No	No	No	GENERAL ANTIINFECTIVES, SYSTEMIC(J)	Antibiotic-Cephalosporin	Diseases of the respiratory system	GRANULE/POWDER	ORAL	<2	>5 days	Unknown	Immune system disorders	Immune
non-serious	NA	20-39	OPD	No	No	No	No	No	No	No	No	GENERAL ANTIINFECTIVES, SYSTEMIC(J)	Antibiotic-Tetracycline	Injury, poisoning and certain other consequences of external causes	CAPSULE	ORAL	<2	>5 days	stop using product	Skin and subcutaneous tissue disorders	Skin and subcutaneous tissue
non-serious	NA	20-39	OPD	No	No	No	No	No	No	No	No	GENERAL ANTIINFECTIVES, SYSTEMIC(J)	Antibiotic-Tetracycline	Injury, poisoning and certain other consequences of external causes	CAPSULE	ORAL	<2	<5 days	stop using product	Respiratory, thoracic and mediastinal	Respiratory, thoracic and mediastinal
non-serious	NA	20-39	OPD	No	No	No	No	No	No	No	No	GENERAL ANTIINFECTIVES, SYSTEMIC(J)	Antibiotic-Tetracycline	Injury, poisoning and certain other consequences of external causes	CAPSULE	ORAL	<2	>5 days	stop using product	Immune system disorders	Immune
non-serious	NA	20-39	OPD	No	No	No	No	No	No	No	No	GENERAL ANTIINFECTIVES, SYSTEMIC(J)	Antibiotic-Tetracycline	Injury, poisoning and certain other consequences of external causes	CAPSULE	ORAL	<2	>5 days	stop using product	General disorders and administration site conditions	General disorders and administration
non-serious	NA	20-39	OPD	No	No	No	No	No	No	No	No	GENERAL ANTIINFECTIVES, SYSTEMIC(J)	Antibiotic-Tetracycline	Injury, poisoning and certain other consequences of external causes	CAPSULE	ORAL	<2	>5 days	stop using product	Metabolism and nutrition disorders	Metabolism and nutrition disorders
non-serious	NA	20-39	OPD	No	No	No	No	No	No	No	No	GENERAL ANTIINFECTIVES, SYSTEMIC(J)	Antibiotic-Tetracycline	Injury, poisoning and certain other consequences of external causes	CAPSULE	ORAL	<2	>5 days	stop using product	Cardiac	Cardiac
non-serious	NA	20-39	OPD	No	No	No	No	No	No	No	No	GENERAL ANTIINFECTIVES, SYSTEMIC(J)	Antibiotic-Tetracycline	Injury, poisoning and certain other consequences of external causes	CAPSULE	ORAL	<2	>5 days	stop using product	Skin and subcutaneous tissue disorders	Skin and subcutaneous tissue
serious	hospitalization	20-39	IPD	No	No	No	No	No	No	No	No	GENERAL ANTIINFECTIVES, SYSTEMIC(J)	Antibiotic-Penicillin	Certain infectious and parasitic diseases	CAPSULE	ORAL	<2	<5 days	Unknown	Skin and subcutaneous tissue disorders	Skin and subcutaneous tissue
non-serious	NA	20-39	OPD	No	No	No	No	No	No	No	No	GENERAL ANTIINFECTIVES, SYSTEMIC(J)	Antibiotic-Penicillin	Diseases of the skin and subcutaneous tissue	GRANULE/POWDER	ORAL	2 to 5	<5 days	stop using product	Skin and subcutaneous tissue disorders	Skin and subcutaneous tissue
non-serious	NA	0-19	OPD	No	No	No	No	No	No	No	No	GENERAL ANTIINFECTIVES, SYSTEMIC(J)	Antibiotic-Cephalosporin	Symptoms, signs and abnormal clinical and laboratory findings, not elsewhere classified	GRANULE/POWDER	ORAL	>5	<5 days	stop using product	Skin and subcutaneous tissue disorders	Skin and subcutaneous tissue
non-serious	NA	20-39	OPD	No	No	No	No	No	No	No	No	GENERAL ANTIINFECTIVES, SYSTEMIC(J)	Antibiotic-Penicillin	Diseases of the skin and subcutaneous tissue	TABLET	ORAL	<2	<5 days	stop using product	Skin and subcutaneous tissue disorders	Skin and subcutaneous tissue
serious	NA	60 and above	IPD	No	No	No	No	No	No	No	No	GENERAL ANTIINFECTIVES, SYSTEMIC(J)	Antibiotic-Cephalosporin	Endocrine, nutritional and metabolic diseases	STERILE PREPARATION FOR INJECTION	PARENTERAL	<2	<5 days	stop using product	Skin and subcutaneous tissue disorders	Skin and subcutaneous tissue
serious	NA	60 and above	IPD	No	No	No	No	No	No	No	No	GENERAL ANTIINFECTIVES, SYSTEMIC(J)	Antibiotic-Cephalosporin	Endocrine, nutritional and metabolic diseases	STERILE PREPARATION FOR INJECTION	PARENTERAL	<2	>5 days	stop using product	Immune system disorders	Immune
non-serious	NA	0-19	OPD	No	No	No	No	No	No	No	No	GENERAL ANTIINFECTIVES, SYSTEMIC(J)	Antibiotic-Penicillin	Injury, poisoning and certain other consequences of external causes	DRY SYRUP	ORAL	>5	>5 days	stop using product	Skin and subcutaneous tissue disorders	Skin and subcutaneous tissue
non-serious	NA	20-39	IPD	No	No	No	No	No	No	No	No	GENERAL ANTIINFECTIVES, SYSTEMIC(J)	Antibiotic-Penicillin	Diseases of the respiratory system	GRANULE/POWDER	ORAL	2 to 5	<5 days	stop using product	Skin and subcutaneous tissue disorders	Skin and subcutaneous tissue
non-serious	NA	20-39	OPD	No	No	No	No	No	No	No	No	GENERAL ANTIINFECTIVES, SYSTEMIC(J)	Antibiotic-Penicillin	Symptoms, signs and abnormal clinical and laboratory findings, not elsewhere classified	CAPSULE	ORAL	2 to 5	>5 days	stop using product	Skin and subcutaneous tissue disorders	Skin and subcutaneous tissue
non-serious	NA	60 and above	OPD	No	No	No	No	No	No	No	No	GENERAL ANTIINFECTIVES, SYSTEMIC(J)	Antibiotic-Penicillin	Diseases of the skin and subcutaneous tissue	CAPSULE	ORAL	2 to 5	>5 days	stop using product	Skin and subcutaneous tissue disorders	Skin and subcutaneous tissue
non-serious	NA	40-59	OPD	No	No	No	No	No	No	No	No	GENERAL ANTIINFECTIVES, SYSTEMIC(J)	Antibiotic-Cephalosporin	Diseases of the genitourinary system	STERILE PREPARATION FOR INJECTION	PARENTERAL	<2	<5 days	stop using product	General disorders and administration site conditions	General disorders and administration
non-serious	NA	40-59	OPD	No	No	No	No	No	No	No	No	GENERAL ANTIINFECTIVES, SYSTEMIC(J)	Antibiotic-Cephalosporin	Diseases of the genitourinary system	STERILE PREPARATION FOR INJECTION	PARENTERAL	<2	<5 days	stop using product	Respiratory, thoracic and mediastinal	Respiratory, thoracic and mediastinal
non-serious	NA	40-59	OPD	No	No	No	No	No	No	No	No	GENERAL ANTIINFECTIVES, SYSTEMIC(J)	Antibiotic-Cephalosporin	Diseases of the genitourinary system	STERILE PREPARATION FOR INJECTION	PARENTERAL	<2	<5 days	stop using product	Cardiac	Cardiac
non-serious	NA	40-59	OPD	No	No	No	No	No	No	No	No	GENERAL ANTIINFECTIVES, SYSTEMIC(J)	Antibiotic-Cephalosporin	Diseases of the genitourinary system	STERILE PREPARATION FOR INJECTION	PARENTERAL	<2	<5 days	stop using product	General disorders and administration site conditions	General disorders and administration
non-serious	NA	40-59	OPD	No	No	No	No	No	No	No	No	GENERAL ANTIINFECTIVES, SYSTEMIC(J)	Antibiotic-Cephalosporin	Diseases of the genitourinary system	STERILE PREPARATION FOR INJECTION	PARENTERAL	<2	>5 days	stop using product	Musculoskeletal and connective tissue disorders	Musculoskeletal and connective tissue
non-serious	NA	60 and above	OPD	NA	No	No	No	No	No	No	No	GENERAL ANTIINFECTIVES, SYSTEMIC(J)	Antibiotic-Lincosamide	NA	CAPSULE	ORAL	2 to 5	<5 days	stop using product	Skin and subcutaneous tissue disorders	Skin and subcutaneous tissue
non-serious	NA	60 and above	IPD	No	No	No	No	No	No	No	No	GENERAL ANTIINFECTIVES, SYSTEMIC(J)	Antibiotic-Cephalosporin	Diseases of the respiratory system	STERILE PREPARATION FOR INJECTION	PARENTERAL	<2	>5 days	stop using product	Skin and subcutaneous tissue disorders	Skin and subcutaneous tissue
serious	hospitalization	0-19	IPD	No	No	No	No	No	No	No	No	GENERAL ANTIINFECTIVES, SYSTEMIC(J)	Antibiotic-Sulfonamide	NA	TABLET	ORAL	<2	>5 days	stop using product	Skin and subcutaneous tissue disorders	Skin and subcutaneous tissue
serious	hospitalization	0-19	IPD	No	No	No	No	No	No	No	No	GENERAL ANTIINFECTIVES, SYSTEMIC(J)	Antibiotic-Sulfonamide	NA	TABLET	ORAL	<2	<5 days	stop using product	Immune system disorders	Immune
serious	hospitalization	0-19	IPD	No	No	No	No	No	No	No	No	GENERAL ANTIINFECTIVES, SYSTEMIC(J)	Antibiotic-Penicillin	NA	CAPSULE	ORAL	2 to 5	<5 days	Unknown	Skin and subcutaneous tissue disorders	Skin and subcutaneous tissue
serious	hospitalization	0-19	IPD	No	No	No	No	No	No	No	No	GENERAL ANTIINFECTIVES, SYSTEMIC(J)	Antibiotic-Penicillin	NA	CAPSULE	ORAL	2 to 5	<5 days	Unknown	Immune system disorders	Immune
serious	hospitalization	0-19	IPD	No	No	No	No	No	No	No	No	DERMATOLOGICALS(D)	Antibiotic-Lincosamide	NA	CREAM/GEL/OINTMENT/PASTE	TOPICAL	<2	>5 days	Unknown	Skin and subcutaneous tissue disorders	Skin and subcutaneous tissue
serious	hospitalization	0-19	IPD	No	No	No	No	No	No	No	No	DERMATOLOGICALS(D)	Antibiotic-Lincosamide	NA	CREAM/GEL/OINTMENT/PASTE	TOPICAL	<2	>5 days	Unknown	Immune system disorders	Immune
non-serious	NA	60 and above	IPD	No	No	No	No	No	No	No	No	GENERAL ANTIINFECTIVES, SYSTEMIC(J)	Antibiotic-Lincosamide	Diseases of the skin and subcutaneous tissue	STERILE PREPARATION FOR INJECTION	PARENTERAL	2 to 5	<5 days	stop using product	Skin and subcutaneous tissue disorders	Skin and subcutaneous tissue
non-serious	NA	60 and above	IPD	No	No	No	No	No	No	No	No	GENERAL ANTIINFECTIVES, SYSTEMIC(J)	Antibiotic-Cephalosporin	Diseases of the skin and subcutaneous tissue	STERILE PREPARATION FOR INJECTION	PARENTERAL	<2	<5 days	Unknown	Skin and subcutaneous tissue disorders	Skin and subcutaneous tissue
non-serious	NA	60 and above	NA	NA	No	No	No	No	No	No	No	GENERAL ANTIINFECTIVES, SYSTEMIC(J)	Antibiotic-Cephalosporin	Injury, poisoning and certain other consequences of external causes	NA	NA	>5	<5 days	stop using product	Skin and subcutaneous tissue disorders	Skin and subcutaneous tissue
non-serious	NA	60 and above	NA	NA	No	No	No	No	No	No	No	GENERAL ANTIINFECTIVES, SYSTEMIC(J)	Antibiotic-Cephalosporin	Injury, poisoning and certain other consequences of external causes	NA	NA	>5	<5 days	stop using product	Immune system disorders	Immune
non-serious	NA	0-19	IPD	No	No	No	No	No	No	No	No	GENERAL ANTIINFECTIVES, SYSTEMIC(J)	Antibiotic-Cephalosporin	Congenital malformations, deformations and chromosomal abnormalities	STERILE PREPARATION FOR INJECTION	PARENTERAL	2 to 5	>5 days	stop using product	Skin and subcutaneous tissue disorders	Skin and subcutaneous tissue
non-serious	NA	60 and above	IPD	No	No	No	No	No	No	No	No	GENERAL ANTIINFECTIVES, SYSTEMIC(J)	Antibiotic-Cephalosporin	Injury, poisoning and certain other consequences of external causes	STERILE PREPARATION FOR INJECTION	PARENTERAL	<2	<5 days	Unknown	Skin and subcutaneous tissue disorders	Skin and subcutaneous tissue
non-serious	NA	60 and above	IPD	No	No	No	No	No	No	No	No	GENERAL ANTIINFECTIVES, SYSTEMIC(J)	Antibiotic-Lincosamide	Injury, poisoning and certain other consequences of external causes	CAPSULE	ORAL	2 to 5	<5 days	stop using product	Skin and subcutaneous tissue disorders	Skin and subcutaneous tissue
non-serious	NA	20-39	OPD	No	No	No	No	No	No	No	No	GENERAL ANTIINFECTIVES, SYSTEMIC(J)	Antibiotic-Lincosamide	Factors influencing health status and contact with health services	CAPSULE	ORAL	2 to 5	<5 days	stop using product	Gastrointestinal disorders	Gastrointestinal
non-serious	NA	20-39	OPD	No	No	No	No	No	No	No	No	GENERAL ANTIINFECTIVES, SYSTEMIC(J)	Antibiotic-Lincosamide	Factors influencing health status and contact with health services	CAPSULE	ORAL	2 to 5	<5 days	stop using product	Skin and subcutaneous tissue disorders	Skin and subcutaneous tissue
non-serious	NA	20-39	OPD	No	No	No	No	No	No	No	No	GENERAL ANTIINFECTIVES, SYSTEMIC(J)	Antibiotic-Lincosamide	Factors influencing health status and contact with health services	CAPSULE	ORAL	2 to 5	<5 days	stop using product	Gastrointestinal disorders	Gastrointestinal
non-serious	NA	20-39	OPD	No	No	No	No	No	No	No	No	GENERAL ANTIINFECTIVES, SYSTEMIC(J)	Antibiotic-Fluoroquinolone	Factors influencing health status and contact with health services	TABLET	ORAL	<2	<5 days	Unknown	Gastrointestinal disorders	Gastrointestinal
non-serious	NA	20-39	OPD	No	No	No	No	No	No	No	No	GENERAL ANTIINFECTIVES, SYSTEMIC(J)	Antibiotic-Fluoroquinolone	Factors influencing health status and contact with health services	TABLET	ORAL	<2	<5 days	Unknown	Skin and subcutaneous tissue disorders	Skin and subcutaneous tissue
non-serious	NA	20-39	OPD	No	No	No	No	No	No	No	No	GENERAL ANTIINFECTIVES, SYSTEMIC(J)	Antibiotic-Fluoroquinolone	Factors influencing health status and contact with health services	TABLET	ORAL	<2	<5 days	Unknown	Gastrointestinal disorders	Gastrointestinal
non-serious	NA	40-59	OPD	No	No	No	No	No	No	No	No	GENERAL ANTIINFECTIVES, SYSTEMIC(J)	Antibiotic-Penicillin	Mental, Behavioral and Neurodevelopmental disorders	TABLET	ORAL	<2	>5 days	Unknown	Skin and subcutaneous tissue disorders	Skin and subcutaneous tissue
non-serious	NA	40-59	IPD	No	No	No	No	No	No	No	No	GENERAL ANTIINFECTIVES, SYSTEMIC(J)	Antibiotic-Cephalosporin	Injury, poisoning and certain other consequences of external causes	STERILE PREPARATION FOR INJECTION	PARENTERAL	<2	>5 days	stop using product	Skin and subcutaneous tissue disorders	Skin and subcutaneous tissue
non-serious	NA	40-59	IPD	No	No	No	No	No	No	No	No	GENERAL ANTIINFECTIVES, SYSTEMIC(J)	Antibiotic-Penicillin	Pregnancy, childbirth and the puerperium	CAPSULE	ORAL	2 to 5	>5 days	stop using product	General disorders and administration site conditions	General disorders and administration
non-serious	NA	40-59	IPD	No	No	No	No	No	No	No	No	GENERAL ANTIINFECTIVES, SYSTEMIC(J)	Antibiotic-Penicillin	Pregnancy, childbirth and the puerperium	CAPSULE	ORAL	2 to 5	>5 days	stop using product	Skin and subcutaneous tissue disorders	Skin and subcutaneous tissue
non-serious	NA	40-59	IPD	No	No	No	No	No	No	No	No	GENERAL ANTIINFECTIVES, SYSTEMIC(J)	Antibiotic-Penicillin	Pregnancy, childbirth and the puerperium	CAPSULE	ORAL	2 to 5	>5 days	stop using product	Immune system disorders	Immune
non-serious	NA	40-59	IPD	No	No	No	No	No	No	No	No	GENERAL ANTIINFECTIVES, SYSTEMIC(J)	Antibiotic-Penicillin	Pregnancy, childbirth and the puerperium	CAPSULE	ORAL	2 to 5	>5 days	stop using product	Skin and subcutaneous tissue disorders	Skin and subcutaneous tissue
non-serious	NA	40-59	IPD	No	No	No	No	No	No	No	No	GENERAL ANTIINFECTIVES, SYSTEMIC(J)	Antibiotic-Lincosamide	Diseases of the skin and subcutaneous tissue	STERILE PREPARATION FOR INJECTION	PARENTERAL	2 to 5	>5 days	stop using product	Skin and subcutaneous tissue disorders	Skin and subcutaneous tissue
non-serious	NA	40-59	IPD	No	No	No	No	No	No	No	No	GENERAL ANTIINFECTIVES, SYSTEMIC(J)	Antibiotic-Cephalosporin	NA	STERILE PREPARATION FOR INJECTION	PARENTERAL	<2	>5 days	Unknown	Skin and subcutaneous tissue disorders	Skin and subcutaneous tissue
non-serious	NA	20-39	OPD	No	No	No	No	No	No	No	No	GENERAL ANTIINFECTIVES, SYSTEMIC(J)	Antibiotic-Tetracycline	NA	TABLET	ORAL	>5	>5 days	stop using product	Skin and subcutaneous tissue disorders	Skin and subcutaneous tissue
non-serious	NA	20-39	OPD	No	No	No	No	No	No	No	No	GENERAL ANTIINFECTIVES, SYSTEMIC(J)	Antibiotic-Tetracycline	NA	TABLET	ORAL	>5	>5 days	stop using product	General disorders and administration site conditions	General disorders and administration
non-serious	NA	20-39	OPD	No	No	No	No	No	No	No	No	GENERAL ANTIINFECTIVES, SYSTEMIC(J)	Antibiotic-Tetracycline	NA	TABLET	ORAL	>5	>5 days	stop using product	Immune system disorders	Immune
non-serious	NA	40-59	OPD	Yes	No	No	No	No	No	No	No	GENERAL ANTIINFECTIVES, SYSTEMIC(J)	Antibiotic-Lincosamide	Injury, poisoning and certain other consequences of external causes	CAPSULE	ORAL	2 to 5	<5 days	stop using product	Skin and subcutaneous tissue disorders	Skin and subcutaneous tissue
non-serious	NA	40-59	OPD	Yes	No	No	No	No	No	No	No	GENERAL ANTIINFECTIVES, SYSTEMIC(J)	Antibiotic-Lincosamide	Injury, poisoning and certain other consequences of external causes	CAPSULE	ORAL	2 to 5	<5 days	stop using product	Immune system disorders	Immune
non-serious	NA	20-39	IPD	No	No	No	No	No	No	No	No	GENERAL ANTIINFECTIVES, SYSTEMIC(J)	Antibiotic-Carbapenem	Certain infectious and parasitic diseases	STERILE PREPARATION FOR INJECTION	PARENTERAL	>5	<5 days	Unknown	Skin and subcutaneous tissue disorders	Skin and subcutaneous tissue
non-serious	NA	40-59	OPD	NA	No	No	No	No	No	No	No	GENERAL ANTIINFECTIVES, SYSTEMIC(J)	Antibiotic-Sulfonamide	Certain infectious and parasitic diseases	TABLET	ORAL	<2	<5 days	stop using product	Skin and subcutaneous tissue disorders	Skin and subcutaneous tissue
non-serious	NA	60 and above	NA	NA	No	No	No	No	No	No	No	GENERAL ANTIINFECTIVES, SYSTEMIC(J)	Antibiotic-Penicillin	Diseases of the respiratory system	NA	NA	>5	<5 days	Unknown	Skin and subcutaneous tissue disorders	Skin and subcutaneous tissue
non-serious	NA	20-39	NA	NA	No	No	No	No	No	No	No	GENERAL ANTIINFECTIVES, SYSTEMIC(J)	Antibiotic-Sulfonamide	Diseases of the musculoskeletal system and connective tissue	NA	NA	>5	>5 days	stop using product	Skin and subcutaneous tissue disorders	Skin and subcutaneous tissue
non-serious	NA	20-39	NA	NA	No	No	No	No	No	No	No	GENERAL ANTIINFECTIVES, SYSTEMIC(J)	Antibiotic-Sulfonamide	Diseases of the musculoskeletal system and connective tissue	NA	NA	>5	>5 days	stop using product	Immune system disorders	Immune
non-serious	NA	60 and above	IPD	NA	No	No	No	No	No	No	No	GENERAL ANTIINFECTIVES, SYSTEMIC(J)	Antibiotic-Cephalosporin	Diseases of the genitourinary system	GRANULE/POWDER	ORAL	<2	<5 days	stop using product	Skin and subcutaneous tissue disorders	Skin and subcutaneous tissue
non-serious	NA	0-19	IPD	NA	No	No	No	No	No	No	No	GENERAL ANTIINFECTIVES, SYSTEMIC(J)	Antibiotic-Penicillin	Certain infectious and parasitic diseases	NA	NA	>5	<5 days	Unknown	Skin and subcutaneous tissue disorders	Skin and subcutaneous tissue
non-serious	NA	0-19	IPD	No	No	No	No	No	No	No	No	GENERAL ANTIINFECTIVES, SYSTEMIC(J)	Antibiotic-Cephalosporin	Certain infectious and parasitic diseases	STERILE PREPARATION FOR INJECTION	PARENTERAL	<2	<5 days	stop using product	Skin and subcutaneous tissue disorders	Skin and subcutaneous tissue
non-serious	NA	0-19	IPD	No	No	No	No	No	No	No	No	GENERAL ANTIINFECTIVES, SYSTEMIC(J)	Antibiotic-Cephalosporin	Certain infectious and parasitic diseases	STERILE PREPARATION FOR INJECTION	PARENTERAL	<2	<5 days	stop using product	Immune system disorders	Immune
serious	Other	20-39	OPD	No	No	No	No	No	No	No	No	GENERAL ANTIINFECTIVES, SYSTEMIC(J)	Antibiotic-Penicillin	Diseases of the skin and subcutaneous tissue	CAPSULE	ORAL	2 to 5	>5 days	stop using product	Skin and subcutaneous tissue disorders	Skin and subcutaneous tissue
serious	hospitalization	60 and above	IPD	No	No	No	No	No	No	No	No	GENERAL ANTIINFECTIVES, SYSTEMIC(J)	Antibiotic-Cephalosporin	Certain infectious and parasitic diseases	STERILE PREPARATION FOR INJECTION	PARENTERAL	<2	>5 days	stop using product	Skin and subcutaneous tissue disorders	Skin and subcutaneous tissue
serious	hospitalization	60 and above	IPD	No	No	No	No	No	No	No	No	GENERAL ANTIINFECTIVES, SYSTEMIC(J)	Antibiotic-Cephalosporin	Certain infectious and parasitic diseases	STERILE PREPARATION FOR INJECTION	PARENTERAL	<2	>5 days	stop using product	Immune system disorders	Immune
non-serious	NA	60 and above	OPD	NA	No	No	No	No	No	No	No	GENERAL ANTIINFECTIVES, SYSTEMIC(J)	Antibiotic-Penicillin	Factors influencing health status and contact with health services	CAPSULE	ORAL	2 to 5	>5 days	stop using product	Skin and subcutaneous tissue disorders	Skin and subcutaneous tissue
non-serious	NA	20-39	OPD	No	No	No	No	No	No	No	No	GENERAL ANTIINFECTIVES, SYSTEMIC(J)	Antibiotic-Penicillin	Symptoms, signs and abnormal clinical and laboratory findings, not elsewhere classified	CAPSULE	ORAL	2 to 5	<5 days	stop using product	Skin and subcutaneous tissue disorders	Skin and subcutaneous tissue
non-serious	NA	0-19	OPD	No	No	No	No	No	No	No	No	GENERAL ANTIINFECTIVES, SYSTEMIC(J)	Antibiotic-Penicillin	Diseases of the skin and subcutaneous tissue	NA	NA	>5	<5 days	stop using product	Skin and subcutaneous tissue disorders	Skin and subcutaneous tissue
non-serious	NA	0-19	OPD	No	No	No	No	No	No	No	No	GENERAL ANTIINFECTIVES, SYSTEMIC(J)	Antibiotic-Penicillin	Symptoms, signs and abnormal clinical and laboratory findings, not elsewhere classified	CAPSULE	ORAL	<2	>5 days	stop using product	Skin and subcutaneous tissue disorders	Skin and subcutaneous tissue
serious	Other	20-39	OPD	No	No	No	No	No	No	No	No	GENERAL ANTIINFECTIVES, SYSTEMIC(J)	Antibiotic-Penicillin	Diseases of the skin and subcutaneous tissue	DRY SYRUP	ORAL	2 to 5	<5 days	stop using product	Skin and subcutaneous tissue disorders	Skin and subcutaneous tissue
serious	Other	20-39	OPD	No	No	No	No	No	No	No	No	GENERAL ANTIINFECTIVES, SYSTEMIC(J)	Antibiotic-Penicillin	Diseases of the skin and subcutaneous tissue	DRY SYRUP	ORAL	2 to 5	<5 days	stop using product	Immune system disorders	Immune
non-serious	NA	0-19	OPD	Yes	No	No	No	No	No	No	No	GENERAL ANTIINFECTIVES, SYSTEMIC(J)	Antibiotic-Macrolide	Symptoms, signs and abnormal clinical and laboratory findings, not elsewhere classified	DRY SYRUP	ORAL	2 to 5	<5 days	stop using product	Skin and subcutaneous tissue disorders	Skin and subcutaneous tissue
non-serious	NA	0-19	OPD	Yes	No	No	No	No	No	No	No	GENERAL ANTIINFECTIVES, SYSTEMIC(J)	Antibiotic-Macrolide	Symptoms, signs and abnormal clinical and laboratory findings, not elsewhere classified	DRY SYRUP	ORAL	2 to 5	>5 days	stop using product	Immune system disorders	Immune
non-serious	NA	20-39	NA	NA	No	No	No	No	No	No	No	GENERAL ANTIINFECTIVES, SYSTEMIC(J)	Antibiotic-Sulfonamide	Injury, poisoning and certain other consequences of external causes	NA	NA	>5	<5 days	stop using product	Skin and subcutaneous tissue disorders	Skin and subcutaneous tissue
non-serious	NA	20-39	NA	NA	No	No	No	No	No	No	No	GENERAL ANTIINFECTIVES, SYSTEMIC(J)	Antibiotic-Sulfonamide	Injury, poisoning and certain other consequences of external causes	NA	NA	>5	>5 days	stop using product	Immune system disorders	Immune
non-serious	NA	20-39	NA	NA	No	No	No	No	No	No	No	GENERAL ANTIINFECTIVES, SYSTEMIC(J)	Antibiotic-Sulfonamide	Injury, poisoning and certain other consequences of external causes	NA	NA	>5	<5 days	stop using product	Infections and infestations	Infections and infestations
non-serious	NA	20-39	NA	NA	No	No	No	No	No	No	No	GENERAL ANTIINFECTIVES, SYSTEMIC(J)	Antibiotic-Sulfonamide	Injury, poisoning and certain other consequences of external causes	NA	NA	>5	<5 days	stop using product	Injury, poisoning and procedural complications	Injury, poisoning and procedural complications
non-serious	NA	0-19	OPD	NA	No	No	No	No	No	No	No	GENERAL ANTIINFECTIVES, SYSTEMIC(J)	Antibiotic-Sulfonamide	Injury, poisoning and certain other consequences of external causes	EMULSION/SUSPENSION	ORAL	<2	>5 days	stop using product	Skin and subcutaneous tissue disorders	Skin and subcutaneous tissue
non-serious	NA	0-19	OPD	NA	No	No	No	No	No	No	No	GENERAL ANTIINFECTIVES, SYSTEMIC(J)	Antibiotic-Sulfonamide	Injury, poisoning and certain other consequences of external causes	EMULSION/SUSPENSION	ORAL	<2	>5 days	stop using product	Immune system disorders	Immune
non-serious	NA	0-19	OPD	NA	No	No	No	No	No	No	No	GENERAL ANTIINFECTIVES, SYSTEMIC(J)	Antibiotic-Penicillin	Diseases of the skin and subcutaneous tissue	ELIXIR/SOLUTION/SYRUP	ORAL	2 to 5	<5 days	stop using product	Skin and subcutaneous tissue disorders	Skin and subcutaneous tissue
non-serious	NA	0-19	OPD	NA	No	No	No	No	No	No	No	GENERAL ANTIINFECTIVES, SYSTEMIC(J)	Antibiotic-Penicillin	Diseases of the skin and subcutaneous tissue	ELIXIR/SOLUTION/SYRUP	ORAL	2 to 5	>5 days	stop using product	Immune system disorders	Immune
non-serious	NA	60 and above	OPD	NA	No	No	No	No	No	No	No	GENERAL ANTIINFECTIVES, SYSTEMIC(J)	Antibiotic-Penicillin	Diseases of the skin and subcutaneous tissue	CAPSULE	ORAL	2 to 5	>5 days	stop using product	Skin and subcutaneous tissue disorders	Skin and subcutaneous tissue
non-serious	NA	0-19	OPD	No	No	No	No	No	No	No	No	GENERAL ANTIINFECTIVES, SYSTEMIC(J)	Antibiotic-Penicillin	Injury, poisoning and certain other consequences of external causes	DRY SYRUP	ORAL	>5	>5 days	stop using product	Eye disorders	Eye
non-serious	NA	0-19	OPD	No	No	No	No	No	No	No	No	GENERAL ANTIINFECTIVES, SYSTEMIC(J)	Antibiotic-Penicillin	Injury, poisoning and certain other consequences of external causes	DRY SYRUP	ORAL	>5	>5 days	stop using product	Immune system disorders	Immune
non-serious	NA	0-19	OPD	No	No	No	No	No	No	No	No	GENERAL ANTIINFECTIVES, SYSTEMIC(J)	Antibiotic-Penicillin	Injury, poisoning and certain other consequences of external causes	DRY SYRUP	ORAL	>5	>5 days	stop using product	Skin and subcutaneous tissue disorders	Skin and subcutaneous tissue
non-serious	NA	0-19	OPD	No	No	No	No	No	No	No	No	GENERAL ANTIINFECTIVES, SYSTEMIC(J)	Antibiotic-Penicillin	Injury, poisoning and certain other consequences of external causes	DRY SYRUP	ORAL	>5	>5 days	stop using product	Skin and subcutaneous tissue disorders	Skin and subcutaneous tissue
non-serious	NA	0-19	NA	Yes	No	No	No	No	No	No	No	GENERAL ANTIINFECTIVES, SYSTEMIC(J)	Antibiotic-Tetracycline	Diseases of the skin and subcutaneous tissue	CAPSULE	ORAL	<2	>5 days	stop using product	Skin and subcutaneous tissue disorders	Skin and subcutaneous tissue
non-serious	NA	40-59	OPD	Yes	No	No	No	No	No	No	No	GENERAL ANTIINFECTIVES, SYSTEMIC(J)	Antibiotic-Penicillin	Diseases of the respiratory system	CAPSULE	ORAL	>5	>5 days	stop using product	Skin and subcutaneous tissue disorders	Skin and subcutaneous tissue
non-serious	NA	60 and above	NA	No	No	No	No	No	No	No	No	GENERAL ANTIINFECTIVES, SYSTEMIC(J)	Antibiotic-Cephalosporin	Diseases of the respiratory system	STERILE PREPARATION FOR INJECTION	PARENTERAL	<2	<5 days	Unknown	Skin and subcutaneous tissue disorders	Skin and subcutaneous tissue
non-serious	NA	20-39	NA	NA	No	No	No	No	No	No	No	GENERAL ANTIINFECTIVES, SYSTEMIC(J)	Antibiotic-Cephalosporin	Certain infectious and parasitic diseases	CAPSULE	ORAL	2 to 5	>5 days	Unknown	Skin and subcutaneous tissue disorders	Skin and subcutaneous tissue
non-serious	NA	20-39	NA	NA	No	No	No	No	No	No	No	GENERAL ANTIINFECTIVES, SYSTEMIC(J)	Antibiotic-Cephalosporin	Certain infectious and parasitic diseases	CAPSULE	ORAL	2 to 5	>5 days	Unknown	Immune system disorders	Immune
serious	hospitalization	40-59	IPD	NA	No	No	No	No	No	No	No	GENERAL ANTIINFECTIVES, SYSTEMIC(J)	Antibiotic-Cephalosporin	Endocrine, nutritional and metabolic diseases	STERILE PREPARATION FOR INJECTION	PARENTERAL	>5	<5 days	stop using product	Skin and subcutaneous tissue disorders	Skin and subcutaneous tissue
serious	hospitalization	40-59	IPD	NA	No	No	No	No	No	No	No	GENERAL ANTIINFECTIVES, SYSTEMIC(J)	Antibiotic-Cephalosporin	Endocrine, nutritional and metabolic diseases	STERILE PREPARATION FOR INJECTION	PARENTERAL	>5	<5 days	stop using product	Respiratory, thoracic and mediastinal	Respiratory, thoracic and mediastinal
serious	hospitalization	40-59	IPD	NA	No	No	No	No	No	No	No	GENERAL ANTIINFECTIVES, SYSTEMIC(J)	Antibiotic-Cephalosporin	Endocrine, nutritional and metabolic diseases	STERILE PREPARATION FOR INJECTION	PARENTERAL	>5	<5 days	stop using product	Immune system disorders	Immune
serious	hospitalization	40-59	OPD	NA	No	No	No	No	No	No	No	GENERAL ANTIINFECTIVES, SYSTEMIC(J)	Antibiotic-Sulfonamide	Certain infectious and parasitic diseases	TABLET	ORAL	<2	<5 days	stop using product	General disorders and administration site conditions	General disorders and administration
non-serious	NA	60 and above	IPD	No	No	No	No	No	No	No	No	GENERAL ANTIINFECTIVES, SYSTEMIC(J)	Antibiotic-Cephalosporin	Diseases of the genitourinary system	STERILE PREPARATION FOR INJECTION	PARENTERAL	<2	<5 days	stop using product	Skin and subcutaneous tissue disorders	Skin and subcutaneous tissue
non-serious	NA	20-39	NA	No	No	No	No	No	No	No	No	GENERAL ANTIINFECTIVES, SYSTEMIC(J)	Antibiotic-Penicillin	Diseases of the respiratory system	NA	NA	>5	>5 days	Unknown	Skin and subcutaneous tissue disorders	Skin and subcutaneous tissue
non-serious	NA	20-39	NA	NA	No	No	No	No	No	No	No	GENERAL ANTIINFECTIVES, SYSTEMIC(J)	Antibiotic-Lincosamide	Diseases of the skin and subcutaneous tissue	NA	NA	>5	<5 days	stop using product	Skin and subcutaneous tissue disorders	Skin and subcutaneous tissue
non-serious	NA	0-19	IPD	No	No	No	No	No	No	No	No	GENERAL ANTIINFECTIVES, SYSTEMIC(J)	Antibiotic-Cephalosporin	Certain infectious and parasitic diseases	STERILE PREPARATION FOR INJECTION	PARENTERAL	<2	<5 days	stop using product	Skin and subcutaneous tissue disorders	Skin and subcutaneous tissue
non-serious	NA	40-59	OPD	No	No	No	No	No	No	No	No	GENERAL ANTIINFECTIVES, SYSTEMIC(J)	Antibiotic-Penicillin	Diseases of the genitourinary system	CAPSULE	ORAL	>5	<5 days	recurrence but same dose	Skin and subcutaneous tissue disorders	Skin and subcutaneous tissue
non-serious	NA	20-39	NA	No	No	No	No	No	No	No	No	GENERAL ANTIINFECTIVES, SYSTEMIC(J)	Antibiotic-Penicillin	NA	TABLET	ORAL	>5	<5 days	Unknown	Skin and subcutaneous tissue disorders	Skin and subcutaneous tissue
non-serious	NA	40-59	OPD	No	No	No	No	No	No	No	No	GENERAL ANTIINFECTIVES, SYSTEMIC(J)	Antibiotic-Cephalosporin	Diseases of the skin and subcutaneous tissue	STERILE PREPARATION FOR INJECTION	PARENTERAL	<2	<5 days	stop using product	Skin and subcutaneous tissue disorders	Skin and subcutaneous tissue
non-serious	NA	20-39	NA	NA	No	No	No	No	No	No	No	GENERAL ANTIINFECTIVES, SYSTEMIC(J)	Antibiotic-Carbapenem	Injury, poisoning and certain other consequences of external causes	NA	NA	>5	>5 days	stop using product	Skin and subcutaneous tissue disorders	Skin and subcutaneous tissue
non-serious	NA	60 and above	OPD	No	No	No	No	No	No	No	No	GENERAL ANTIINFECTIVES, SYSTEMIC(J)	Antibiotic-Cephalosporin	Diseases of the respiratory system	STERILE PREPARATION FOR INJECTION	PARENTERAL	<2	>5 days	Unknown	Skin and subcutaneous tissue disorders	Skin and subcutaneous tissue
non-serious	NA	60 and above	OPD	No	No	No	No	No	No	No	No	GENERAL ANTIINFECTIVES, SYSTEMIC(J)	Antibiotic-Cephalosporin	Diseases of the respiratory system	STERILE PREPARATION FOR INJECTION	PARENTERAL	<2	>5 days	Unknown	Immune system disorders	Immune
non-serious	NA	60 and above	IPD	No	No	No	No	No	No	No	No	GENERAL ANTIINFECTIVES, SYSTEMIC(J)	Antibiotic-Lincosamide	Diseases of the skin and subcutaneous tissue	STERILE PREPARATION FOR INJECTION	PARENTERAL	2 to 5	<5 days	Unknown	Skin and subcutaneous tissue disorders	Skin and subcutaneous tissue
non-serious	NA	20-39	OPD	No	No	No	No	No	No	No	No	GENERAL ANTIINFECTIVES, SYSTEMIC(J)	Antibiotic-Lincosamide	Endocrine, nutritional and metabolic diseases	CAPSULE	ORAL	2 to 5	<5 days	stop using product	Skin and subcutaneous tissue disorders	Skin and subcutaneous tissue
non-serious	NA	0-19	OPD	Yes	No	No	No	No	No	No	No	GENERAL ANTIINFECTIVES, SYSTEMIC(J)	Antibiotic-Penicillin	Symptoms, signs and abnormal clinical and laboratory findings, not elsewhere classified	DRY SYRUP	ORAL	2 to 5	>5 days	stop using product	Skin and subcutaneous tissue disorders	Skin and subcutaneous tissue
non-serious	NA	0-19	OPD	Yes	No	No	No	No	No	No	No	GENERAL ANTIINFECTIVES, SYSTEMIC(J)	Antibiotic-Penicillin	Symptoms, signs and abnormal clinical and laboratory findings, not elsewhere classified	DRY SYRUP	ORAL	2 to 5	>5 days	stop using product	Immune system disorders	Immune
serious	hospitalization	40-59	IPD	No	No	No	No	No	No	No	No	GENERAL ANTIINFECTIVES, SYSTEMIC(J)	Antibiotic-Penicillin	Diseases of the respiratory system	CAPSULE	ORAL	2 to 5	<5 days	Unknown	Skin and subcutaneous tissue disorders	Skin and subcutaneous tissue
serious	hospitalization	40-59	IPD	No	No	No	No	No	No	No	No	GENERAL ANTIINFECTIVES, SYSTEMIC(J)	Antibiotic-Penicillin	Diseases of the respiratory system	CAPSULE	ORAL	2 to 5	<5 days	Unknown	Respiratory, thoracic and mediastinal	Respiratory, thoracic and mediastinal
serious	hospitalization	40-59	IPD	No	No	No	No	No	No	No	No	GENERAL ANTIINFECTIVES, SYSTEMIC(J)	Antibiotic-Penicillin	Diseases of the respiratory system	CAPSULE	ORAL	2 to 5	<5 days	Unknown	Cardiac	Cardiac
non-serious	NA	20-39	NA	No	No	No	No	No	No	No	No	GENERAL ANTIINFECTIVES, SYSTEMIC(J)	Antibiotic-Tetracycline	Diseases of the skin and subcutaneous tissue	NA	NA	>5	>5 days	Unknown	Skin and subcutaneous tissue disorders	Skin and subcutaneous tissue
non-serious	NA	40-59	IPD	No	No	No	No	No	No	No	No	GENERAL ANTIINFECTIVES, SYSTEMIC(J)	Antibiotic-Aminoglycoside	Certain infectious and parasitic diseases	STERILE PREPARATION FOR INJECTION	PARENTERAL	<2	>5 days	stop using product	Skin and subcutaneous tissue disorders	Skin and subcutaneous tissue
non-serious	NA	40-59	IPD	No	No	No	No	No	No	No	No	GENERAL ANTIINFECTIVES, SYSTEMIC(J)	Antibiotic-Aminoglycoside	Certain infectious and parasitic diseases	STERILE PREPARATION FOR INJECTION	PARENTERAL	<2	>5 days	stop using product	Injury, poisoning and procedural complications	Injury, poisoning and procedural complications
non-serious	NA	40-59	IPD	No	No	No	No	No	No	No	No	GENERAL ANTIINFECTIVES, SYSTEMIC(J)	Antibiotic-Aminoglycoside	Certain infectious and parasitic diseases	STERILE PREPARATION FOR INJECTION	PARENTERAL	<2	>5 days	stop using product	Immune system disorders	Immune
non-serious	NA	40-59	IPD	No	No	No	No	No	No	No	No	GENERAL ANTIINFECTIVES, SYSTEMIC(J)	Antibiotic-Aminoglycoside	Certain infectious and parasitic diseases	STERILE PREPARATION FOR INJECTION	PARENTERAL	<2	>5 days	stop using product	Infections and infestations	Infections and infestations
non-serious	NA	20-39	NA	NA	No	No	No	No	No	No	No	GENERAL ANTIINFECTIVES, SYSTEMIC(J)	Antibiotic-Tetracycline	Injury, poisoning and certain other consequences of external causes	NA	NA	>5	>5 days	stop using product	Skin and subcutaneous tissue disorders	Skin and subcutaneous tissue
non-serious	NA	20-39	NA	NA	No	No	No	No	No	No	No	GENERAL ANTIINFECTIVES, SYSTEMIC(J)	Antibiotic-Tetracycline	Injury, poisoning and certain other consequences of external causes	NA	NA	>5	<5 days	stop using product	Immune system disorders	Immune
non-serious	NA	20-39	NA	NA	No	No	No	No	No	No	No	GENERAL ANTIINFECTIVES, SYSTEMIC(J)	Antibiotic-Tetracycline	Injury, poisoning and certain other consequences of external causes	NA	NA	>5	<5 days	stop using product	Infections and infestations	Infections and infestations
non-serious	NA	20-39	NA	NA	No	No	No	No	No	No	No	GENERAL ANTIINFECTIVES, SYSTEMIC(J)	Antibiotic-Tetracycline	Injury, poisoning and certain other consequences of external causes	NA	NA	>5	<5 days	stop using product	Injury, poisoning and procedural complications	Injury, poisoning and procedural complications
non-serious	NA	0-19	OPD	No	No	No	No	No	No	No	No	GENERAL ANTIINFECTIVES, SYSTEMIC(J)	Antibiotic-Sulfonamide	Certain infectious and parasitic diseases	EMULSION/SUSPENSION	ORAL	<2	>5 days	stop using product	Skin and subcutaneous tissue disorders	Skin and subcutaneous tissue
non-serious	NA	20-39	OPD	No	No	No	No	No	No	No	No	GENERAL ANTIINFECTIVES, SYSTEMIC(J)	Antibiotic-Lincosamide	Injury, poisoning and certain other consequences of external causes	CAPSULE	ORAL	2 to 5	>5 days	stop using product	Skin and subcutaneous tissue disorders	Skin and subcutaneous tissue
non-serious	NA	20-39	OPD	No	No	No	No	No	No	No	No	GENERAL ANTIINFECTIVES, SYSTEMIC(J)	Antibiotic-Fluoroquinolone	Injury, poisoning and certain other consequences of external causes	TABLET	ORAL	<2	<5 days	Unknown	Skin and subcutaneous tissue disorders	Skin and subcutaneous tissue
non-serious	NA	20-39	IPD	No	No	No	No	No	No	No	No	GENERAL ANTIINFECTIVES, SYSTEMIC(J)	Antibiotic-Cephalosporin	Diseases of the digestive system	STERILE PREPARATION FOR INJECTION	PARENTERAL	>5	<5 days	stop using product	Gastrointestinal disorders	Gastrointestinal
non-serious	NA	0-19	IPD	No	No	No	No	No	No	No	No	GENERAL ANTIINFECTIVES, SYSTEMIC(J)	Antibiotic-Cephalosporin	Certain infectious and parasitic diseases	STERILE PREPARATION FOR INJECTION	PARENTERAL	<2	>5 days	stop using product	Skin and subcutaneous tissue disorders	Skin and subcutaneous tissue
non-serious	NA	60 and above	IPD	NA	No	No	No	No	No	No	No	GENERAL ANTIINFECTIVES, SYSTEMIC(J)	Antibiotic-Cephalosporin	Diseases of the circulatory system	STERILE PREPARATION FOR INJECTION	PARENTERAL	2 to 5	>5 days	stop using product	Skin and subcutaneous tissue disorders	Skin and subcutaneous tissue
non-serious	NA	60 and above	IPD	NA	No	No	No	No	No	No	No	GENERAL ANTIINFECTIVES, SYSTEMIC(J)	Antibiotic-Penicillin	Diseases of the respiratory system	GRANULE/POWDER	ORAL	2 to 5	<5 days	stop using product	Skin and subcutaneous tissue disorders	Skin and subcutaneous tissue
non-serious	NA	0-19	OPD	NA	No	No	No	No	No	No	No	GENERAL ANTIINFECTIVES, SYSTEMIC(J)	Antibiotic-Macrolide	Symptoms, signs and abnormal clinical and laboratory findings, not elsewhere classified	TABLET	ORAL	<2	<5 days	stop using product	Skin and subcutaneous tissue disorders	Skin and subcutaneous tissue
non-serious	NA	40-59	IPD	NA	No	No	No	No	No	No	No	GENERAL ANTIINFECTIVES, SYSTEMIC(J)	Antibiotic-Penicillin	Diseases of the digestive system	CAPSULE	ORAL	<2	>5 days	stop using product	Skin and subcutaneous tissue disorders	Skin and subcutaneous tissue
non-serious	NA	20-39	IPD	NA	No	No	No	No	No	No	No	GENERAL ANTIINFECTIVES, SYSTEMIC(J)	Antibiotic-Cephalosporin	Pregnancy, childbirth and the puerperium	GRANULE/POWDER	ORAL	<2	<5 days	stop using product	Skin and subcutaneous tissue disorders	Skin and subcutaneous tissue
non-serious	NA	60 and above	IPD	NA	No	No	No	No	No	No	No	GENERAL ANTIINFECTIVES, SYSTEMIC(J)	Antibiotic-Lincosamide	Injury, poisoning and certain other consequences of external causes	STERILE PREPARATION FOR INJECTION	PARENTERAL	2 to 5	<5 days	stop using product	Skin and subcutaneous tissue disorders	Skin and subcutaneous tissue
non-serious	NA	0-19	IPD	No	No	No	No	No	No	No	No	GENERAL ANTIINFECTIVES, SYSTEMIC(J)	Antibiotic-Penicillin	Diseases of the respiratory system	STERILE PREPARATION FOR INJECTION	PARENTERAL	2 to 5	>5 days	stop using product	Skin and subcutaneous tissue disorders	Skin and subcutaneous tissue
non-serious	NA	0-19	IPD	No	No	No	No	No	No	No	No	GENERAL ANTIINFECTIVES, SYSTEMIC(J)	Antibiotic-Penicillin	Diseases of the respiratory system	STERILE PREPARATION FOR INJECTION	PARENTERAL	2 to 5	<5 days	stop using product	Immune system disorders	Immune
non-serious	NA	0-19	IPD	No	No	No	No	No	No	No	No	GENERAL ANTIINFECTIVES, SYSTEMIC(J)	Antibiotic-Penicillin	Diseases of the respiratory system	STERILE PREPARATION FOR INJECTION	PARENTERAL	2 to 5	<5 days	stop using product	Eye disorders	Eye
non-serious	NA	0-19	IPD	No	No	No	No	No	No	No	No	GENERAL ANTIINFECTIVES, SYSTEMIC(J)	Antibiotic-Penicillin	Diseases of the respiratory system	STERILE PREPARATION FOR INJECTION	PARENTERAL	2 to 5	<5 days	stop using product	Immune system disorders	Immune
non-serious	NA	0-19	IPD	No	No	No	No	No	No	No	No	GENERAL ANTIINFECTIVES, SYSTEMIC(J)	Antibiotic-Penicillin	Diseases of the respiratory system	STERILE PREPARATION FOR INJECTION	PARENTERAL	2 to 5	<5 days	stop using product	Skin and subcutaneous tissue disorders	Skin and subcutaneous tissue
non-serious	NA	40-59	IPD	Yes	No	No	No	No	No	No	No	GENERAL ANTIINFECTIVES, SYSTEMIC(J)	Antibiotic-Cephalosporin	Diseases of the skin and subcutaneous tissue	STERILE PREPARATION FOR INJECTION	PARENTERAL	<2	<5 days	stop using product	Skin and subcutaneous tissue disorders	Skin and subcutaneous tissue
non-serious	NA	40-59	IPD	Yes	No	No	No	No	No	No	No	GENERAL ANTIINFECTIVES, SYSTEMIC(J)	Antibiotic-Penicillin	Diseases of the skin and subcutaneous tissue	STERILE PREPARATION FOR INJECTION	PARENTERAL	2 to 5	<5 days	Unknown	Skin and subcutaneous tissue disorders	Skin and subcutaneous tissue
non-serious	NA	20-39	IPD	No	No	No	No	No	No	No	No	GENERAL ANTIINFECTIVES, SYSTEMIC(J)	Antibiotic-Cephalosporin	Diseases of the genitourinary system	STERILE PREPARATION FOR INJECTION	PARENTERAL	<2	>5 days	stop using product	Respiratory, thoracic and mediastinal	Respiratory, thoracic and mediastinal
non-serious	NA	20-39	IPD	No	No	No	No	No	No	No	No	GENERAL ANTIINFECTIVES, SYSTEMIC(J)	Antibiotic-Cephalosporin	Diseases of the genitourinary system	STERILE PREPARATION FOR INJECTION	PARENTERAL	<2	<5 days	stop using product	Cardiac	Cardiac
non-serious	NA	40-59	OPD	No	No	No	No	No	No	No	No	GENERAL ANTIINFECTIVES, SYSTEMIC(J)	Antibiotic-Penicillin	Diseases of the skin and subcutaneous tissue	CAPSULE	ORAL	2 to 5	<5 days	stop using product	General disorders and administration site conditions	General disorders and administration
non-serious	NA	40-59	OPD	No	No	No	No	No	No	No	No	GENERAL ANTIINFECTIVES, SYSTEMIC(J)	Antibiotic-Penicillin	Diseases of the skin and subcutaneous tissue	CAPSULE	ORAL	2 to 5	<5 days	stop using product	Respiratory, thoracic and mediastinal	Respiratory, thoracic and mediastinal
non-serious	NA	40-59	OPD	No	No	No	No	No	No	No	No	GENERAL ANTIINFECTIVES, SYSTEMIC(J)	Antibiotic-Penicillin	Diseases of the skin and subcutaneous tissue	CAPSULE	ORAL	2 to 5	<5 days	stop using product	Cardiac	Cardiac
non-serious	NA	40-59	IPD	NA	No	No	No	No	No	No	No	GENERAL ANTIINFECTIVES, SYSTEMIC(J)	Antibiotic-Penicillin	Injury, poisoning and certain other consequences of external causes	STERILE PREPARATION FOR INJECTION	PARENTERAL	2 to 5	>5 days	stop using product	Skin and subcutaneous tissue disorders	Skin and subcutaneous tissue
non-serious	NA	40-59	IPD	NA	No	No	No	No	No	No	No	GENERAL ANTIINFECTIVES, SYSTEMIC(J)	Antibiotic-Penicillin	Injury, poisoning and certain other consequences of external causes	STERILE PREPARATION FOR INJECTION	PARENTERAL	2 to 5	<5 days	stop using product	Immune system disorders	Immune
serious	hospitalization	60 and above	IPD	No	No	No	No	No	No	No	No	GENERAL ANTIINFECTIVES, SYSTEMIC(J)	Antibiotic-Penicillin	Diseases of the genitourinary system	TABLET	ORAL	<2	<5 days	stop using product	Skin and subcutaneous tissue disorders	Skin and subcutaneous tissue
non-serious	NA	60 and above	IPD	NA	No	No	No	No	No	No	No	GENERAL ANTIINFECTIVES, SYSTEMIC(J)	Antibiotic-Aminoglycoside	Certain infectious and parasitic diseases	STERILE PREPARATION FOR INJECTION	PARENTERAL	<2	<5 days	stop using product	Skin and subcutaneous tissue disorders	Skin and subcutaneous tissue
non-serious	NA	40-59	IPD	NA	No	No	No	No	No	No	No	GENERAL ANTIINFECTIVES, SYSTEMIC(J)	Antibiotic-Cephalosporin	Diseases of the respiratory system	GRANULE/POWDER	ORAL	<2	<5 days	stop using product	Skin and subcutaneous tissue disorders	Skin and subcutaneous tissue
serious	hospitalization	40-59	IPD	NA	No	No	No	No	No	No	No	GENERAL ANTIINFECTIVES, SYSTEMIC(J)	Antibiotic-Cephalosporin	Symptoms, signs and abnormal clinical and laboratory findings, not elsewhere classified	STERILE PREPARATION FOR INJECTION	PARENTERAL	2 to 5	>5 days	stop using product	Immune system disorders	Immune
serious	hospitalization	40-59	IPD	NA	No	No	No	No	No	No	No	GENERAL ANTIINFECTIVES, SYSTEMIC(J)	Antibiotic-Cephalosporin	Symptoms, signs and abnormal clinical and laboratory findings, not elsewhere classified	STERILE PREPARATION FOR INJECTION	PARENTERAL	2 to 5	<5 days	stop using product	Vascular disorders	Vascular disorders
non-serious	NA	60 and above	IPD	NA	No	No	No	No	No	No	No	GENERAL ANTIINFECTIVES, SYSTEMIC(J)	Antibiotic-Lincosamide	Diseases of the digestive system	STERILE PREPARATION FOR INJECTION	PARENTERAL	2 to 5	<5 days	stop using product	Skin and subcutaneous tissue disorders	Skin and subcutaneous tissue
serious	hospitalization	0-19	IPD	NA	No	No	No	No	No	No	No	GENERAL ANTIINFECTIVES, SYSTEMIC(J)	Antibiotic-Cephalosporin	Diseases of the respiratory system	STERILE PREPARATION FOR INJECTION	PARENTERAL	<2	<5 days	stop using product	Skin and subcutaneous tissue disorders	Skin and subcutaneous tissue
serious	hospitalization	0-19	IPD	NA	No	No	No	No	No	No	No	GENERAL ANTIINFECTIVES, SYSTEMIC(J)	Antibiotic-Cephalosporin	Diseases of the respiratory system	STERILE PREPARATION FOR INJECTION	PARENTERAL	<2	<5 days	stop using product	Immune system disorders	Immune
non-serious	NA	40-59	IPD	NA	No	No	No	No	No	No	No	GENERAL ANTIINFECTIVES, SYSTEMIC(J)	Antibiotic-Cephalosporin	Diseases of the respiratory system	STERILE PREPARATION FOR INJECTION	PARENTERAL	<2	<5 days	stop using product	Skin and subcutaneous tissue disorders	Skin and subcutaneous tissue
non-serious	NA	40-59	IPD	No	No	No	No	No	No	No	No	GENERAL ANTIINFECTIVES, SYSTEMIC(J)	Antibiotic-Penicillin	Certain infectious and parasitic diseases	STERILE PREPARATION FOR INJECTION	PARENTERAL	2 to 5	<5 days	stop using product	Skin and subcutaneous tissue disorders	Skin and subcutaneous tissue
non-serious	NA	40-59	IPD	No	No	No	No	No	No	No	No	GENERAL ANTIINFECTIVES, SYSTEMIC(J)	Antibiotic-Cephalosporin	Certain infectious and parasitic diseases	STERILE PREPARATION FOR INJECTION	PARENTERAL	2 to 5	<5 days	stop using product	Skin and subcutaneous tissue disorders	Skin and subcutaneous tissue
non-serious	NA	0-19	OPD	Yes	No	No	No	No	No	No	No	GENERAL ANTIINFECTIVES, SYSTEMIC(J)	Antibiotic-Penicillin	Diseases of the respiratory system	DRY SYRUP	ORAL	<2	<5 days	stop using product	Skin and subcutaneous tissue disorders	Skin and subcutaneous tissue
non-serious	NA	0-19	OPD	Yes	No	No	No	No	No	No	No	GENERAL ANTIINFECTIVES, SYSTEMIC(J)	Antibiotic-Penicillin	Diseases of the respiratory system	DRY SYRUP	ORAL	<2	<5 days	stop using product	Immune system disorders	Immune
non-serious	NA	60 and above	IPD	NA	No	No	No	No	No	No	No	GENERAL ANTIINFECTIVES, SYSTEMIC(J)	Antibiotic-Penicillin	Diseases of the musculoskeletal system and connective tissue	STERILE PREPARATION FOR INJECTION	PARENTERAL	2 to 5	>5 days	stop using product	Skin and subcutaneous tissue disorders	Skin and subcutaneous tissue
non-serious	NA	40-59	IPD	NA	No	No	No	No	No	No	No	GENERAL ANTIINFECTIVES, SYSTEMIC(J)	Antibiotic-Aminoglycoside	Diseases of the musculoskeletal system and connective tissue	STERILE PREPARATION FOR INJECTION	PARENTERAL	<2	>5 days	stop using product	Skin and subcutaneous tissue disorders	Skin and subcutaneous tissue
non-serious	NA	40-59	IPD	NA	No	No	No	No	No	No	No	GENERAL ANTIINFECTIVES, SYSTEMIC(J)	Antibiotic-Aminoglycoside	Diseases of the musculoskeletal system and connective tissue	STERILE PREPARATION FOR INJECTION	PARENTERAL	<2	>5 days	stop using product	Immune system disorders	Immune
non-serious	NA	40-59	OPD	No	No	No	No	No	No	No	No	GENERAL ANTIINFECTIVES, SYSTEMIC(J)	Antibiotic-Penicillin	Injury, poisoning and certain other consequences of external causes	STERILE PREPARATION FOR INJECTION	PARENTERAL	2 to 5	<5 days	stop using product	Skin and subcutaneous tissue disorders	Skin and subcutaneous tissue
non-serious	NA	40-59	OPD	No	No	No	No	No	No	No	No	GENERAL ANTIINFECTIVES, SYSTEMIC(J)	Antibiotic-Penicillin	Injury, poisoning and certain other consequences of external causes	STERILE PREPARATION FOR INJECTION	PARENTERAL	2 to 5	<5 days	stop using product	Immune system disorders	Immune
non-serious	NA	20-39	NA	No	No	No	No	No	No	No	No	GENERAL ANTIINFECTIVES, SYSTEMIC(J)	Antibiotic-Sulfonamide	NA	EMULSION/SUSPENSION	ORAL	<2	<5 days	stop using product	Skin and subcutaneous tissue disorders	Skin and subcutaneous tissue
non-serious	NA	20-39	NA	No	No	No	No	No	No	No	No	GENERAL ANTIINFECTIVES, SYSTEMIC(J)	Antibiotic-Sulfonamide	NA	EMULSION/SUSPENSION	ORAL	<2	<5 days	stop using product	Immune system disorders	Immune
non-serious	NA	20-39	NA	No	No	No	No	No	No	No	No	GENERAL ANTIINFECTIVES, SYSTEMIC(J)	Antibiotic-Cephalosporin	NA	ELIXIR/SOLUTION/SYRUP	ORAL	<2	<5 days	stop using product	Immune system disorders	Immune
non-serious	NA	0-19	IPD	No	No	No	No	No	No	No	No	GENERAL ANTIINFECTIVES, SYSTEMIC(J)	Antibiotic-Cephalosporin	Diseases of the digestive system	STERILE PREPARATION FOR INJECTION	PARENTERAL	<2	>5 days	stop using product	Skin and subcutaneous tissue disorders	Skin and subcutaneous tissue
non-serious	NA	0-19	IPD	No	No	No	No	No	No	No	No	GENERAL ANTIINFECTIVES, SYSTEMIC(J)	Antibiotic-Cephalosporin	Diseases of the digestive system	STERILE PREPARATION FOR INJECTION	PARENTERAL	<2	>5 days	stop using product	Immune system disorders	Immune
non-serious	NA	40-59	IPD	No	No	No	No	No	No	No	No	GENERAL ANTIINFECTIVES, SYSTEMIC(J)	Antibiotic-Lincosamide	Injury, poisoning and certain other consequences of external causes	NA	NA	>5	<5 days	stop using product	Skin and subcutaneous tissue disorders	Skin and subcutaneous tissue
non-serious	NA	20-39	IPD	No	No	No	No	No	No	No	No	GENERAL ANTIINFECTIVES, SYSTEMIC(J)	Antibiotic-Cephalosporin	NA	STERILE PREPARATION FOR INJECTION	PARENTERAL	<2	<5 days	stop using product	Infections and infestations	Infections and infestations
non-serious	NA	20-39	IPD	No	No	No	No	No	No	No	No	GENERAL ANTIINFECTIVES, SYSTEMIC(J)	Antibiotic-Cephalosporin	NA	STERILE PREPARATION FOR INJECTION	PARENTERAL	<2	<5 days	stop using product	Eye disorders	Eye
non-serious	NA	40-59	NA	No	No	No	No	No	No	No	No	GENERAL ANTIINFECTIVES, SYSTEMIC(J)	Antibiotic-Cephalosporin	Certain infectious and parasitic diseases	NA	NA	>5	<5 days	Unknown	Skin and subcutaneous tissue disorders	Skin and subcutaneous tissue
non-serious	NA	40-59	NA	No	No	No	No	No	No	No	No	GENERAL ANTIINFECTIVES, SYSTEMIC(J)	Antibiotic-Lincosamide	Certain infectious and parasitic diseases	NA	NA	>5	<5 days	Unknown	Skin and subcutaneous tissue disorders	Skin and subcutaneous tissue
non-serious	NA	20-39	OPD	No	No	No	No	No	No	No	No	GENERAL ANTIINFECTIVES, SYSTEMIC(J)	Antibiotic-Sulfonamide	NA	TABLET	ORAL	<2	<5 days	stop using product	Skin and subcutaneous tissue disorders	Skin and subcutaneous tissue
non-serious	NA	20-39	OPD	No	No	No	No	No	No	No	No	GENERAL ANTIINFECTIVES, SYSTEMIC(J)	Antiretroviral	NA	TABLET	ORAL	<2	<5 days	stop using product	Skin and subcutaneous tissue disorders	Skin and subcutaneous tissue
non-serious	NA	20-39	OPD	No	No	No	No	No	No	No	No	GENERAL ANTIINFECTIVES, SYSTEMIC(J)	Antibiotic-Penicillin	Diseases of the skin and subcutaneous tissue	ELIXIR/SOLUTION/SYRUP	ORAL	>5	>5 days	stop using product	Skin and subcutaneous tissue disorders	Skin and subcutaneous tissue
serious	hospitalization	60 and above	IPD	No	No	No	No	No	No	No	No	GENERAL ANTIINFECTIVES, SYSTEMIC(J)	Antibiotic-Phosphonic acid	Diseases of the digestive system	STERILE PREPARATION FOR INJECTION	PARENTERAL	>5	<5 days	stop using product	Skin and subcutaneous tissue disorders	Skin and subcutaneous tissue
non-serious	NA	40-59	IPD	Yes	No	No	No	No	No	No	No	GENERAL ANTIINFECTIVES, SYSTEMIC(J)	Antibiotic-Cephalosporin	Diseases of the genitourinary system	STERILE PREPARATION FOR INJECTION	PARENTERAL	<2	<5 days	stop using product	Skin and subcutaneous tissue disorders	Skin and subcutaneous tissue
non-serious	NA	40-59	IPD	Yes	No	No	No	No	No	No	No	GENERAL ANTIINFECTIVES, SYSTEMIC(J)	Antibiotic-Cephalosporin	Diseases of the genitourinary system	STERILE PREPARATION FOR INJECTION	PARENTERAL	<2	<5 days	stop using product	Immune system disorders	Immune
non-serious	NA	20-39	IPD	NA	No	No	No	No	No	No	No	GENERAL ANTIINFECTIVES, SYSTEMIC(J)	Antibiotic-Penicillin	Diseases of the respiratory system	TABLET	ORAL	<2	<5 days	stop using product	Skin and subcutaneous tissue disorders	Skin and subcutaneous tissue
non-serious	NA	0-19	IPD	No	No	No	No	No	No	No	No	GENERAL ANTIINFECTIVES, SYSTEMIC(J)	Antibiotic-Penicillin	Diseases of the respiratory system	STERILE PREPARATION FOR INJECTION	PARENTERAL	<2	<5 days	stop using product	Skin and subcutaneous tissue disorders	Skin and subcutaneous tissue
non-serious	NA	0-19	IPD	No	No	No	No	No	No	No	No	GENERAL ANTIINFECTIVES, SYSTEMIC(J)	Antibiotic-Cephalosporin	Diseases of the respiratory system	STERILE PREPARATION FOR INJECTION	PARENTERAL	<2	<5 days	stop using product	Skin and subcutaneous tissue disorders	Skin and subcutaneous tissue
non-serious	NA	20-39	IPD	No	No	No	No	No	No	No	No	GENERAL ANTIINFECTIVES, SYSTEMIC(J)	Antibiotic-Carbapenem	Diseases of the circulatory system	NA	NA	>5	<5 days	Unknown	Skin and subcutaneous tissue disorders	Skin and subcutaneous tissue
non-serious	NA	20-39	OPD	No	No	No	No	No	No	No	No	GENERAL ANTIINFECTIVES, SYSTEMIC(J)	Antibiotic-Penicillin	Diseases of the digestive system	CAPSULE	ORAL	<2	<5 days	stop using product	Skin and subcutaneous tissue disorders	Skin and subcutaneous tissue
non-serious	NA	20-39	OPD	No	No	No	No	No	No	No	No	GENERAL ANTIINFECTIVES, SYSTEMIC(J)	Antibiotic-Penicillin	Diseases of the digestive system	CAPSULE	ORAL	<2	<5 days	stop using product	Immune system disorders	Immune
serious	hospitalization	60 and above	IPD	Yes	No	No	No	No	No	No	No	GENERAL ANTIINFECTIVES, SYSTEMIC(J)	Antibiotic-Aminoglycoside	Diseases of the respiratory system	STERILE PREPARATION FOR INJECTION	PARENTERAL	>5	<5 days	stop using product	Skin and subcutaneous tissue disorders	Skin and subcutaneous tissue
non-serious	NA	60 and above	IPD	No	No	No	No	No	No	No	No	GENERAL ANTIINFECTIVES, SYSTEMIC(J)	Antibiotic-Cephalosporin	Diseases of the digestive system	STERILE PREPARATION FOR INJECTION	PARENTERAL	<2	<5 days	stop using product	Skin and subcutaneous tissue disorders	Skin and subcutaneous tissue
non-serious	NA	60 and above	IPD	No	No	No	No	No	No	No	No	GENITO URINARY SYSTEM AND SEX HORMONES(G)	Antibiotic-Nitroimidazole	Diseases of the digestive system	STERILE PREPARATION FOR INJECTION	PARENTERAL	2 to 5	<5 days	stop using product	Skin and subcutaneous tissue disorders	Skin and subcutaneous tissue
non-serious	NA	60 and above	OPD	No	No	No	No	No	No	No	No	GENERAL ANTIINFECTIVES, SYSTEMIC(J)	Antibiotic-Cephalosporin	Diseases of the genitourinary system	CAPSULE	ORAL	<2	>5 days	stop using product	Skin and subcutaneous tissue disorders	Skin and subcutaneous tissue
non-serious	NA	40-59	NA	NA	No	No	No	No	No	No	No	GENERAL ANTIINFECTIVES, SYSTEMIC(J)	Antibiotic-Cephalosporin	Diseases of the genitourinary system	STERILE PREPARATION FOR INJECTION	PARENTERAL	2 to 5	<5 days	stop using product	Skin and subcutaneous tissue disorders	Skin and subcutaneous tissue
non-serious	NA	0-19	OPD	No	No	No	No	No	No	No	No	GENERAL ANTIINFECTIVES, SYSTEMIC(J)	Antibiotic-Penicillin	Diseases of the genitourinary system	CAPSULE	ORAL	>5	>5 days	stop using product	Skin and subcutaneous tissue disorders	Skin and subcutaneous tissue
non-serious	NA	0-19	OPD	No	No	No	No	No	No	No	No	GENERAL ANTIINFECTIVES, SYSTEMIC(J)	Antibiotic-Penicillin	Diseases of the genitourinary system	CAPSULE	ORAL	>5	>5 days	stop using product	Immune system disorders	Immune
non-serious	NA	20-39	IPD	NA	No	No	No	No	No	No	No	GENERAL ANTIINFECTIVES, SYSTEMIC(J)	Antibiotic-Cephalosporin	Diseases of the respiratory system	STERILE PREPARATION FOR INJECTION	PARENTERAL	<2	<5 days	stop using product	Skin and subcutaneous tissue disorders	Skin and subcutaneous tissue
serious	hospitalization	60 and above	IPD	NA	No	No	No	No	No	No	No	GENERAL ANTIINFECTIVES, SYSTEMIC(J)	Antibiotic-Penicillin	Diseases of the respiratory system	CAPSULE	ORAL	2 to 5	>5 days	stop using product	Skin and subcutaneous tissue disorders	Skin and subcutaneous tissue
serious	hospitalization	60 and above	IPD	NA	No	No	No	No	No	No	No	GENERAL ANTIINFECTIVES, SYSTEMIC(J)	Antibiotic-Penicillin	Diseases of the respiratory system	CAPSULE	ORAL	2 to 5	>5 days	stop using product	Immune system disorders	Immune
non-serious	NA	20-39	OPD	NA	No	No	No	No	No	No	No	GENERAL ANTIINFECTIVES, SYSTEMIC(J)	Antibiotic-Tetracycline	Diseases of the respiratory system	CAPSULE	ORAL	>5	>5 days	Unknown	Skin and subcutaneous tissue disorders	Skin and subcutaneous tissue
non-serious	NA	20-39	IPD	No	No	No	No	No	No	No	No	GENERAL ANTIINFECTIVES, SYSTEMIC(J)	Antibiotic-Sulfonamide	Diseases of the respiratory system	TABLET	ORAL	<2	>5 days	stop using product	Skin and subcutaneous tissue disorders	Skin and subcutaneous tissue
non-serious	NA	20-39	IPD	No	No	No	No	No	No	No	No	GENERAL ANTIINFECTIVES, SYSTEMIC(J)	Antibiotic-Sulfonamide	Diseases of the respiratory system	TABLET	ORAL	<2	<5 days	stop using product	Injury, poisoning and procedural complications	Injury, poisoning and procedural complications
non-serious	NA	20-39	IPD	No	No	No	No	No	No	No	No	GENERAL ANTIINFECTIVES, SYSTEMIC(J)	Antibiotic-Sulfonamide	Diseases of the respiratory system	TABLET	ORAL	<2	<5 days	stop using product	Immune system disorders	Immune
non-serious	NA	20-39	IPD	No	No	No	No	No	No	No	No	GENERAL ANTIINFECTIVES, SYSTEMIC(J)	Antibiotic-Sulfonamide	Diseases of the respiratory system	TABLET	ORAL	<2	<5 days	stop using product	Infections and infestations	Infections and infestations
non-serious	NA	20-39	NA	No	No	No	No	No	No	No	No	GENERAL ANTIINFECTIVES, SYSTEMIC(J)	Antibiotic-Penicillin	Certain infectious and parasitic diseases	CAPSULE	ORAL	>5	<5 days	stop using product	Skin and subcutaneous tissue disorders	Skin and subcutaneous tissue
non-serious	NA	60 and above	OPD	No	No	No	No	No	No	No	No	GENERAL ANTIINFECTIVES, SYSTEMIC(J)	Antibiotic-Penicillin	Factors influencing health status and contact with health services	TABLET	ORAL	2 to 5	<5 days	stop using product	Skin and subcutaneous tissue disorders	Skin and subcutaneous tissue
non-serious	NA	60 and above	OPD	No	No	No	No	No	No	No	No	GENERAL ANTIINFECTIVES, SYSTEMIC(J)	Antibiotic-Penicillin	Factors influencing health status and contact with health services	TABLET	ORAL	2 to 5	<5 days	stop using product	Immune system disorders	Immune
non-serious	NA	20-39	OPD	Yes	No	No	No	No	No	No	No	GENERAL ANTIINFECTIVES, SYSTEMIC(J)	Antibiotic-Penicillin	Diseases of the respiratory system	CAPSULE	ORAL	2 to 5	<5 days	stop using product	Nervous system disorders	Nervous system disorders
non-serious	NA	20-39	OPD	Yes	No	No	No	No	No	No	No	GENERAL ANTIINFECTIVES, SYSTEMIC(J)	Antibiotic-Penicillin	Diseases of the respiratory system	CAPSULE	ORAL	2 to 5	<5 days	stop using product	Skin and subcutaneous tissue disorders	Skin and subcutaneous tissue
non-serious	NA	0-19	OPD	NA	No	No	No	No	No	No	No	GENERAL ANTIINFECTIVES, SYSTEMIC(J)	Antibiotic-Penicillin	Symptoms, signs and abnormal clinical and laboratory findings, not elsewhere classified	TABLET	ORAL	<2	<5 days	stop using product	Skin and subcutaneous tissue disorders	Skin and subcutaneous tissue
non-serious	NA	0-19	OPD	NA	No	No	No	No	No	No	No	GENERAL ANTIINFECTIVES, SYSTEMIC(J)	Antibiotic-Penicillin	Symptoms, signs and abnormal clinical and laboratory findings, not elsewhere classified	TABLET	ORAL	<2	<5 days	stop using product	Injury, poisoning and procedural complications	Injury, poisoning and procedural complications
non-serious	NA	40-59	OPD	No	No	No	No	No	No	No	No	GENERAL ANTIINFECTIVES, SYSTEMIC(J)	Antibiotic-Cephalosporin	Diseases of the skin and subcutaneous tissue	CAPSULE	ORAL	2 to 5	<5 days	stop using product	Skin and subcutaneous tissue disorders	Skin and subcutaneous tissue
non-serious	NA	20-39	OPD	No	No	No	No	No	No	No	No	GENERAL ANTIINFECTIVES, SYSTEMIC(J)	Antibiotic-Sulfonamide	Diseases of the genitourinary system	TINCTURE	TOPICAL	<2	<5 days	stop using product	Skin and subcutaneous tissue disorders	Skin and subcutaneous tissue
non-serious	NA	20-39	NA	No	No	No	No	No	No	No	No	GENERAL ANTIINFECTIVES, SYSTEMIC(J)	Antibiotic-Lincosamide	Diseases of the skin and subcutaneous tissue	CAPSULE	ORAL	2 to 5	<5 days	stop using product	Skin and subcutaneous tissue disorders	Skin and subcutaneous tissue
serious	hospitalization	60 and above	IPD	No	No	No	No	No	No	No	No	GENERAL ANTIINFECTIVES, SYSTEMIC(J)	Antibiotic-Penicillin	Diseases of the digestive system	TABLET	ORAL	2 to 5	>5 days	stop using product	Immune system disorders	Immune
serious	hospitalization	60 and above	IPD	No	No	No	No	No	No	No	No	GENERAL ANTIINFECTIVES, SYSTEMIC(J)	Antibiotic-Penicillin	Diseases of the digestive system	TABLET	ORAL	2 to 5	>5 days	stop using product	Vascular disorders	Vascular disorders
non-serious	NA	20-39	IPD	Yes	No	No	No	No	No	No	No	GENERAL ANTIINFECTIVES, SYSTEMIC(J)	Antibiotic-Lincosamide	Certain infectious and parasitic diseases	STERILE PREPARATION FOR INJECTION	PARENTERAL	2 to 5	>5 days	stop using product	Skin and subcutaneous tissue disorders	Skin and subcutaneous tissue
non-serious	NA	20-39	IPD	Yes	No	No	No	No	No	No	No	GENERAL ANTIINFECTIVES, SYSTEMIC(J)	Antibiotic-Lincosamide	Certain infectious and parasitic diseases	STERILE PREPARATION FOR INJECTION	PARENTERAL	2 to 5	>5 days	stop using product	General disorders and administration site conditions	General disorders and administration
non-serious	NA	20-39	IPD	Yes	No	No	No	No	No	No	No	GENERAL ANTIINFECTIVES, SYSTEMIC(J)	Antibiotic-Lincosamide	Certain infectious and parasitic diseases	STERILE PREPARATION FOR INJECTION	PARENTERAL	2 to 5	>5 days	stop using product	Immune system disorders	Immune
non-serious	NA	40-59	IPD	No	No	No	No	No	No	No	No	GENERAL ANTIINFECTIVES, SYSTEMIC(J)	Antibiotic-Lincosamide	Diseases of the skin and subcutaneous tissue	CAPSULE	ORAL	2 to 5	>5 days	Unknown	Skin and subcutaneous tissue disorders	Skin and subcutaneous tissue
non-serious	NA	40-59	IPD	No	No	No	No	No	No	No	No	GENERAL ANTIINFECTIVES, SYSTEMIC(J)	Antibiotic-Lincosamide	Diseases of the skin and subcutaneous tissue	CAPSULE	ORAL	2 to 5	>5 days	Unknown	Immune system disorders	Immune
non-serious	NA	40-59	IPD	No	No	No	No	No	No	No	No	GENERAL ANTIINFECTIVES, SYSTEMIC(J)	Antibiotic-Cephalosporin	NA	STERILE PREPARATION FOR INJECTION	PARENTERAL	<2	>5 days	Unknown	Skin and subcutaneous tissue disorders	Skin and subcutaneous tissue
non-serious	NA	40-59	IPD	No	No	No	No	No	No	No	No	GENERAL ANTIINFECTIVES, SYSTEMIC(J)	Antibiotic-Cephalosporin	NA	STERILE PREPARATION FOR INJECTION	PARENTERAL	<2	>5 days	Unknown	Immune system disorders	Immune
non-serious	NA	20-39	OPD	No	No	No	No	No	No	No	No	GENERAL ANTIINFECTIVES, SYSTEMIC(J)	Antibiotic-Penicillin	Diseases of the skin and subcutaneous tissue	CAPSULE	ORAL	2 to 5	<5 days	stop using product	Nervous system disorders	Nervous system disorders
non-serious	NA	20-39	OPD	No	No	No	No	No	No	No	No	GENERAL ANTIINFECTIVES, SYSTEMIC(J)	Antibiotic-Penicillin	Diseases of the skin and subcutaneous tissue	CAPSULE	ORAL	2 to 5	<5 days	stop using product	Skin and subcutaneous tissue disorders	Skin and subcutaneous tissue
non-serious	NA	20-39	IPD	No	No	No	No	No	No	No	No	GENERAL ANTIINFECTIVES, SYSTEMIC(J)	Antibiotic-Cephalosporin	NA	CAPSULE	ORAL	>5	<5 days	Unknown	Skin and subcutaneous tissue disorders	Skin and subcutaneous tissue
non-serious	NA	40-59	IPD	No	No	No	No	No	No	No	No	GENERAL ANTIINFECTIVES, SYSTEMIC(J)	Antibiotic-Cephalosporin	Diseases of the skin and subcutaneous tissue	STERILE PREPARATION FOR INJECTION	PARENTERAL	<2	>5 days	stop using product	Skin and subcutaneous tissue disorders	Skin and subcutaneous tissue
non-serious	NA	0-19	OPD	No	No	No	No	No	No	No	No	GENERAL ANTIINFECTIVES, SYSTEMIC(J)	Antibiotic-Cephalosporin	Symptoms, signs and abnormal clinical and laboratory findings, not elsewhere classified	DRY SYRUP	ORAL	2 to 5	>5 days	stop using product	Skin and subcutaneous tissue disorders	Skin and subcutaneous tissue
non-serious	NA	0-19	OPD	No	No	No	No	No	No	No	No	GENERAL ANTIINFECTIVES, SYSTEMIC(J)	Antibiotic-Cephalosporin	Symptoms, signs and abnormal clinical and laboratory findings, not elsewhere classified	DRY SYRUP	ORAL	2 to 5	>5 days	stop using product	Immune system disorders	Immune
non-serious	NA	20-39	OPD	No	No	No	No	No	No	No	No	GENERAL ANTIINFECTIVES, SYSTEMIC(J)	Antibiotic-Penicillin	Diseases of the respiratory system	TABLET	ORAL	<2	>5 days	stop using product	Skin and subcutaneous tissue disorders	Skin and subcutaneous tissue
non-serious	NA	60 and above	IPD	No	No	No	No	No	No	No	No	GENERAL ANTIINFECTIVES, SYSTEMIC(J)	Antibiotic-Cephalosporin	Diseases of the digestive system	GRANULE/POWDER	ORAL	<2	>5 days	stop using product	Skin and subcutaneous tissue disorders	Skin and subcutaneous tissue
non-serious	NA	60 and above	IPD	No	No	No	No	No	No	No	No	GENERAL ANTIINFECTIVES, SYSTEMIC(J)	Antibiotic-Cephalosporin	Diseases of the digestive system	GRANULE/POWDER	ORAL	<2	>5 days	stop using product	Immune system disorders	Immune
non-serious	NA	40-59	OPD	NA	No	No	No	No	No	No	No	GENERAL ANTIINFECTIVES, SYSTEMIC(J)	Antibiotic-Cephalosporin	Diseases of the nervous system	STERILE PREPARATION FOR INJECTION	PARENTERAL	<2	<5 days	recurrence but same dose	Skin and subcutaneous tissue disorders	Skin and subcutaneous tissue
non-serious	NA	0-19	OPD	NA	No	No	No	No	No	No	No	GENERAL ANTIINFECTIVES, SYSTEMIC(J)	Antibiotic-Cephalosporin	Certain infectious and parasitic diseases	STERILE PREPARATION FOR INJECTION	PARENTERAL	<2	<5 days	recurrence but same dose	Skin and subcutaneous tissue disorders	Skin and subcutaneous tissue
non-serious	NA	0-19	OPD	NA	No	No	No	No	No	No	No	GENERAL ANTIINFECTIVES, SYSTEMIC(J)	Antibiotic-Cephalosporin	Certain infectious and parasitic diseases	STERILE PREPARATION FOR INJECTION	PARENTERAL	<2	<5 days	recurrence but same dose	Eye disorders	Eye
non-serious	NA	0-19	OPD	NA	No	No	No	No	No	No	No	GENERAL ANTIINFECTIVES, SYSTEMIC(J)	Antibiotic-Cephalosporin	Certain infectious and parasitic diseases	STERILE PREPARATION FOR INJECTION	PARENTERAL	<2	<5 days	recurrence but same dose	Skin and subcutaneous tissue disorders	Skin and subcutaneous tissue
non-serious	NA	0-19	OPD	NA	No	No	No	No	No	No	No	GENERAL ANTIINFECTIVES, SYSTEMIC(J)	Antibiotic-Cephalosporin	Certain infectious and parasitic diseases	STERILE PREPARATION FOR INJECTION	PARENTERAL	<2	<5 days	recurrence but same dose	Immune system disorders	Immune
non-serious	NA	60 and above	OPD	No	No	No	No	No	No	No	No	GENERAL ANTIINFECTIVES, SYSTEMIC(J)	Antibiotic-Penicillin	Diseases of the genitourinary system	TABLET	ORAL	<2	>5 days	stop using product	Skin and subcutaneous tissue disorders	Skin and subcutaneous tissue
serious	hospitalization	60 and above	IPD	No	No	No	No	No	No	No	No	GENERAL ANTIINFECTIVES, SYSTEMIC(J)	Antibiotic-Cephalosporin	Diseases of the respiratory system	STERILE PREPARATION FOR INJECTION	PARENTERAL	2 to 5	<5 days	stop using product	Skin and subcutaneous tissue disorders	Skin and subcutaneous tissue
serious	hospitalization	60 and above	IPD	No	No	No	No	No	No	No	No	GENERAL ANTIINFECTIVES, SYSTEMIC(J)	Antibiotic-Cephalosporin	Diseases of the respiratory system	STERILE PREPARATION FOR INJECTION	PARENTERAL	2 to 5	>5 days	stop using product	Injury, poisoning and procedural complications	Injury, poisoning and procedural complications
serious	hospitalization	60 and above	IPD	No	No	No	No	No	No	No	No	GENERAL ANTIINFECTIVES, SYSTEMIC(J)	Antibiotic-Cephalosporin	Diseases of the respiratory system	STERILE PREPARATION FOR INJECTION	PARENTERAL	2 to 5	<5 days	stop using product	Infections and infestations	Infections and infestations
serious	hospitalization	60 and above	IPD	No	No	No	No	No	No	No	No	GENERAL ANTIINFECTIVES, SYSTEMIC(J)	Antibiotic-Cephalosporin	Diseases of the respiratory system	STERILE PREPARATION FOR INJECTION	PARENTERAL	2 to 5	<5 days	stop using product	Immune system disorders	Immune
non-serious	NA	40-59	IPD	Yes	No	No	No	No	No	No	No	GENERAL ANTIINFECTIVES, SYSTEMIC(J)	Antibiotic-Cephalosporin	Diseases of the digestive system	STERILE PREPARATION FOR INJECTION	PARENTERAL	<2	<5 days	stop using product	Skin and subcutaneous tissue disorders	Skin and subcutaneous tissue
non-serious	NA	40-59	OPD	No	No	No	No	No	No	No	No	GENERAL ANTIINFECTIVES, SYSTEMIC(J)	Antibiotic-Fluoroquinolone	Diseases of the respiratory system	TABLET	ORAL	<2	<5 days	stop using product	Skin and subcutaneous tissue disorders	Skin and subcutaneous tissue
non-serious	NA	40-59	OPD	No	No	No	No	No	No	No	No	GENERAL ANTIINFECTIVES, SYSTEMIC(J)	Antibiotic-Fluoroquinolone	Diseases of the respiratory system	TABLET	ORAL	<2	<5 days	stop using product	Skin and subcutaneous tissue disorders	Skin and subcutaneous tissue
non-serious	NA	40-59	OPD	No	No	No	No	No	No	No	No	GENERAL ANTIINFECTIVES, SYSTEMIC(J)	Antibiotic-Penicillin	Diseases of the respiratory system	TABLET	ORAL	<2	>5 days	stop using product	Skin and subcutaneous tissue disorders	Skin and subcutaneous tissue
non-serious	NA	40-59	OPD	No	No	No	No	No	No	No	No	GENERAL ANTIINFECTIVES, SYSTEMIC(J)	Antibiotic-Penicillin	Diseases of the respiratory system	TABLET	ORAL	<2	>5 days	stop using product	Skin and subcutaneous tissue disorders	Skin and subcutaneous tissue
non-serious	NA	60 and above	IPD	No	No	No	No	No	No	No	No	GENERAL ANTIINFECTIVES, SYSTEMIC(J)	Antibiotic-Lincosamide	Diseases of the musculoskeletal system and connective tissue	STERILE PREPARATION FOR INJECTION	PARENTERAL	2 to 5	>5 days	stop using product	Skin and subcutaneous tissue disorders	Skin and subcutaneous tissue
non-serious	NA	0-19	OPD	No	No	No	No	No	No	No	No	GENERAL ANTIINFECTIVES, SYSTEMIC(J)	Antibiotic-Penicillin	Diseases of the respiratory system	ELIXIR/SOLUTION/SYRUP	ORAL	<2	>5 days	stop using product	Skin and subcutaneous tissue disorders	Skin and subcutaneous tissue
non-serious	NA	40-59	IPD	Yes	No	No	No	No	No	No	No	GENERAL ANTIINFECTIVES, SYSTEMIC(J)	Antibiotic-Cephalosporin	Diseases of the respiratory system	STERILE PREPARATION FOR INJECTION	PARENTERAL	2 to 5	>5 days	stop using product	Skin and subcutaneous tissue disorders	Skin and subcutaneous tissue
serious	hospitalization	0-19	IPD	No	No	No	No	No	No	No	No	GENERAL ANTIINFECTIVES, SYSTEMIC(J)	Antibiotic-Sulfonamide	Certain infectious and parasitic diseases	EMULSION/SUSPENSION	ORAL	>5	>5 days	Unknown	Skin and subcutaneous tissue disorders	Skin and subcutaneous tissue
serious	hospitalization	60 and above	IPD	NA	No	No	No	No	No	No	No	GENERAL ANTIINFECTIVES, SYSTEMIC(J)	Antibiotic-Cephalosporin	Injury, poisoning and certain other consequences of external causes	STERILE PREPARATION FOR INJECTION	PARENTERAL	2 to 5	>5 days	stop using product	Gastrointestinal disorders	Gastrointestinal
serious	hospitalization	60 and above	IPD	NA	No	No	No	No	No	No	No	GENERAL ANTIINFECTIVES, SYSTEMIC(J)	Antibiotic-Cephalosporin	Injury, poisoning and certain other consequences of external causes	STERILE PREPARATION FOR INJECTION	PARENTERAL	2 to 5	<5 days	stop using product	Skin and subcutaneous tissue disorders	Skin and subcutaneous tissue
serious	hospitalization	60 and above	IPD	NA	No	No	No	No	No	No	No	GENERAL ANTIINFECTIVES, SYSTEMIC(J)	Antibiotic-Cephalosporin	Injury, poisoning and certain other consequences of external causes	STERILE PREPARATION FOR INJECTION	PARENTERAL	2 to 5	<5 days	stop using product	Immune system disorders	Immune
serious	hospitalization	60 and above	IPD	NA	No	No	No	No	No	No	No	GENERAL ANTIINFECTIVES, SYSTEMIC(J)	Antibiotic-Cephalosporin	Injury, poisoning and certain other consequences of external causes	STERILE PREPARATION FOR INJECTION	PARENTERAL	2 to 5	<5 days	stop using product	Gastrointestinal disorders	Gastrointestinal
serious	hospitalization	60 and above	IPD	NA	No	No	No	No	No	No	No	GENERAL ANTIINFECTIVES, SYSTEMIC(J)	Antibiotic-Cephalosporin	Injury, poisoning and certain other consequences of external causes	STERILE PREPARATION FOR INJECTION	PARENTERAL	2 to 5	>5 days	stop using product	Skin and subcutaneous tissue disorders	Skin and subcutaneous tissue
serious	hospitalization	60 and above	IPD	NA	No	No	No	No	No	No	No	GENERAL ANTIINFECTIVES, SYSTEMIC(J)	Antibiotic-Cephalosporin	Injury, poisoning and certain other consequences of external causes	STERILE PREPARATION FOR INJECTION	PARENTERAL	2 to 5	>5 days	stop using product	Blood and lymphatic	Blood and lymphatic
serious	hospitalization	60 and above	IPD	NA	No	No	No	No	No	No	No	GENERAL ANTIINFECTIVES, SYSTEMIC(J)	Antibiotic-Cephalosporin	Injury, poisoning and certain other consequences of external causes	STERILE PREPARATION FOR INJECTION	PARENTERAL	2 to 5	>5 days	stop using product	Vascular disorders	Vascular disorders
serious	hospitalization	60 and above	IPD	No	No	No	No	No	No	No	No	GENERAL ANTIINFECTIVES, SYSTEMIC(J)	Antibiotic-Lincosamide	Diseases of the digestive system	NA	NA	>5	<5 days	stop using product	Gastrointestinal disorders	Gastrointestinal
serious	hospitalization	60 and above	IPD	No	No	No	No	No	No	No	No	GENERAL ANTIINFECTIVES, SYSTEMIC(J)	Antibiotic-Lincosamide	Diseases of the digestive system	NA	NA	>5	>5 days	stop using product	Vascular disorders	Vascular disorders
non-serious	NA	40-59	NA	NA	No	No	No	No	No	No	No	GENERAL ANTIINFECTIVES, SYSTEMIC(J)	Antibiotic-Cephalosporin	NA	STERILE PREPARATION FOR INJECTION	PARENTERAL	>5	<5 days	stop using product	Skin and subcutaneous tissue disorders	Skin and subcutaneous tissue
non-serious	NA	40-59	NA	NA	No	No	No	No	No	No	No	GENERAL ANTIINFECTIVES, SYSTEMIC(J)	Antibiotic-Cephalosporin	NA	STERILE PREPARATION FOR INJECTION	PARENTERAL	>5	<5 days	stop using product	Respiratory, thoracic and mediastinal	Respiratory, thoracic and mediastinal
non-serious	NA	40-59	NA	NA	No	No	No	No	No	No	No	GENERAL ANTIINFECTIVES, SYSTEMIC(J)	Antibiotic-Cephalosporin	NA	STERILE PREPARATION FOR INJECTION	PARENTERAL	>5	<5 days	stop using product	Immune system disorders	Immune
non-serious	NA	20-39	OPD	No	No	No	No	No	No	No	No	GENERAL ANTIINFECTIVES, SYSTEMIC(J)	Antibiotic-Penicillin	Diseases of the respiratory system	TABLET	ORAL	>5	<5 days	stop using product	Skin and subcutaneous tissue disorders	Skin and subcutaneous tissue
non-serious	NA	20-39	OPD	No	No	No	No	No	No	No	No	GENERAL ANTIINFECTIVES, SYSTEMIC(J)	Antibiotic-Penicillin	Injury, poisoning and certain other consequences of external causes	CAPSULE	ORAL	2 to 5	>5 days	stop using product	Skin and subcutaneous tissue disorders	Skin and subcutaneous tissue
non-serious	NA	20-39	OPD	No	No	No	No	No	No	No	No	GENERAL ANTIINFECTIVES, SYSTEMIC(J)	Antibiotic-Macrolide	Diseases of the respiratory system	TABLET	ORAL	<2	>5 days	stop using product	Skin and subcutaneous tissue disorders	Skin and subcutaneous tissue
non-serious	NA	20-39	IPD	Yes	No	No	No	No	No	No	No	GENERAL ANTIINFECTIVES, SYSTEMIC(J)	Antibiotic-Penicillin	Diseases of the digestive system	CAPSULE	ORAL	2 to 5	>5 days	stop using product	Skin and subcutaneous tissue disorders	Skin and subcutaneous tissue
non-serious	NA	20-39	IPD	Yes	No	No	No	No	No	No	No	GENERAL ANTIINFECTIVES, SYSTEMIC(J)	Antibiotic-Penicillin	Diseases of the digestive system	CAPSULE	ORAL	2 to 5	>5 days	stop using product	Respiratory, thoracic and mediastinal	Respiratory, thoracic and mediastinal
non-serious	NA	20-39	IPD	Yes	No	No	No	No	No	No	No	GENERAL ANTIINFECTIVES, SYSTEMIC(J)	Antibiotic-Penicillin	Diseases of the digestive system	CAPSULE	ORAL	2 to 5	>5 days	stop using product	Immune system disorders	Immune
non-serious	NA	0-19	OPD	No	No	No	No	No	No	No	No	GENERAL ANTIINFECTIVES, SYSTEMIC(J)	Antibiotic-Sulfonamide	Symptoms, signs and abnormal clinical and laboratory findings, not elsewhere classified	EMULSION/SUSPENSION	ORAL	<2	<5 days	Unknown	Skin and subcutaneous tissue disorders	Skin and subcutaneous tissue
non-serious	NA	20-39	NA	No	No	No	No	No	No	No	No	GENERAL ANTIINFECTIVES, SYSTEMIC(J)	Antibiotic-Sulfonamide	Diseases of the skin and subcutaneous tissue	NA	NA	>5	>5 days	stop using product	Skin and subcutaneous tissue disorders	Skin and subcutaneous tissue
non-serious	NA	20-39	NA	No	No	No	No	No	No	No	No	DERMATOLOGICALS(D)	Antibiotic-Lincosamide	Diseases of the skin and subcutaneous tissue	NA	NA	>5	>5 days	Unknown	Skin and subcutaneous tissue disorders	Skin and subcutaneous tissue
non-serious	NA	0-19	OPD	NA	No	No	No	No	No	No	No	GENERAL ANTIINFECTIVES, SYSTEMIC(J)	Antibiotic-Penicillin	Diseases of the digestive system	TABLET	ORAL	<2	>5 days	stop using product	Skin and subcutaneous tissue disorders	Skin and subcutaneous tissue
non-serious	NA	40-59	OPD	No	No	No	No	No	No	No	No	GENERAL ANTIINFECTIVES, SYSTEMIC(J)	Antibiotic-Penicillin	Diseases of the respiratory system	TABLET	ORAL	<2	<5 days	stop using product	Gastrointestinal disorders	Gastrointestinal
non-serious	NA	40-59	OPD	No	No	No	No	No	No	No	No	GENERAL ANTIINFECTIVES, SYSTEMIC(J)	Antibiotic-Penicillin	Diseases of the respiratory system	TABLET	ORAL	<2	<5 days	stop using product	Gastrointestinal disorders	Gastrointestinal
non-serious	NA	0-19	OPD	NA	No	No	No	No	No	No	No	GENERAL ANTIINFECTIVES, SYSTEMIC(J)	Antibiotic-Macrolide	Diseases of the respiratory system	TABLET	ORAL	<2	>5 days	stop using product	Skin and subcutaneous tissue disorders	Skin and subcutaneous tissue
non-serious	NA	0-19	OPD	NA	No	No	No	No	No	No	No	GENERAL ANTIINFECTIVES, SYSTEMIC(J)	Antibiotic-Macrolide	Diseases of the respiratory system	TABLET	ORAL	<2	>5 days	stop using product	Immune system disorders	Immune
non-serious	NA	0-19	IPD	No	No	No	No	No	No	No	No	GENERAL ANTIINFECTIVES, SYSTEMIC(J)	Antibiotic-Penicillin	Diseases of the respiratory system	GRANULE/POWDER	ORAL	<2	<5 days	stop using product	Skin and subcutaneous tissue disorders	Skin and subcutaneous tissue
non-serious	NA	0-19	IPD	No	No	No	No	No	No	No	No	GENERAL ANTIINFECTIVES, SYSTEMIC(J)	Antibiotic-Penicillin	Diseases of the respiratory system	GRANULE/POWDER	ORAL	<2	<5 days	stop using product	Respiratory, thoracic and mediastinal	Respiratory, thoracic and mediastinal
non-serious	NA	0-19	IPD	No	No	No	No	No	No	No	No	GENERAL ANTIINFECTIVES, SYSTEMIC(J)	Antibiotic-Penicillin	Diseases of the respiratory system	GRANULE/POWDER	ORAL	<2	<5 days	stop using product	Immune system disorders	Immune
non-serious	NA	60 and above	OPD	No	No	No	No	No	No	No	No	GENERAL ANTIINFECTIVES, SYSTEMIC(J)	Antibiotic-Penicillin	Diseases of the genitourinary system	CAPSULE	ORAL	2 to 5	>5 days	stop using product	Skin and subcutaneous tissue disorders	Skin and subcutaneous tissue
non-serious	NA	60 and above	OPD	No	No	No	No	No	No	No	No	GENERAL ANTIINFECTIVES, SYSTEMIC(J)	Antibiotic-Penicillin	Diseases of the genitourinary system	CAPSULE	ORAL	2 to 5	>5 days	stop using product	Immune system disorders	Immune
non-serious	NA	40-59	OPD	No	No	No	No	No	No	No	No	GENERAL ANTIINFECTIVES, SYSTEMIC(J)	Antibiotic-Lincosamide	Diseases of the skin and subcutaneous tissue	NA	NA	>5	>5 days	stop using product	Skin and subcutaneous tissue disorders	Skin and subcutaneous tissue
non-serious	NA	40-59	OPD	No	No	No	No	No	No	No	No	GENERAL ANTIINFECTIVES, SYSTEMIC(J)	Antibiotic-Lincosamide	Diseases of the skin and subcutaneous tissue	NA	NA	>5	>5 days	stop using product	Immune system disorders	Immune
non-serious	NA	40-59	OPD	No	No	No	No	No	No	No	No	GENERAL ANTIINFECTIVES, SYSTEMIC(J)	Antibiotic-Penicillin	Diseases of the skin and subcutaneous tissue	NA	NA	>5	>5 days	stop using product	Skin and subcutaneous tissue disorders	Skin and subcutaneous tissue
non-serious	NA	40-59	OPD	No	No	No	No	No	No	No	No	GENERAL ANTIINFECTIVES, SYSTEMIC(J)	Antibiotic-Penicillin	Diseases of the skin and subcutaneous tissue	NA	NA	>5	>5 days	stop using product	Immune system disorders	Immune
non-serious	NA	20-39	OPD	Yes	No	No	No	No	No	No	No	GENERAL ANTIINFECTIVES, SYSTEMIC(J)	Antibiotic-Penicillin	Diseases of the genitourinary system	CAPSULE	ORAL	2 to 5	>5 days	stop using product	Skin and subcutaneous tissue disorders	Skin and subcutaneous tissue
non-serious	NA	0-19	OPD	No	No	No	No	No	No	No	No	GENERAL ANTIINFECTIVES, SYSTEMIC(J)	Antibiotic-Penicillin	Symptoms, signs and abnormal clinical and laboratory findings, not elsewhere classified	DRY SYRUP	ORAL	2 to 5	<5 days	stop using product	Skin and subcutaneous tissue disorders	Skin and subcutaneous tissue
non-serious	NA	0-19	OPD	No	No	No	No	No	No	No	No	GENERAL ANTIINFECTIVES, SYSTEMIC(J)	Antibiotic-Penicillin	Symptoms, signs and abnormal clinical and laboratory findings, not elsewhere classified	DRY SYRUP	ORAL	2 to 5	<5 days	stop using product	Immune system disorders	Immune
non-serious	NA	0-19	OPD	No	No	No	No	No	No	No	No	GENERAL ANTIINFECTIVES, SYSTEMIC(J)	Antibiotic-Penicillin	Diseases of the respiratory system	NA	NA	>5	>5 days	stop using product	Skin and subcutaneous tissue disorders	Skin and subcutaneous tissue
non-serious	NA	0-19	OPD	No	No	No	No	No	No	No	No	GENERAL ANTIINFECTIVES, SYSTEMIC(J)	Antibiotic-Penicillin	Diseases of the respiratory system	NA	NA	>5	>5 days	stop using product	Immune system disorders	Immune
non-serious	NA	40-59	IPD	No	No	No	No	No	No	No	No	GENERAL ANTIINFECTIVES, SYSTEMIC(J)	Antibiotic-Penicillin	Diseases of the digestive system	STERILE PREPARATION FOR INJECTION	PARENTERAL	>5	>5 days	stop using product	Skin and subcutaneous tissue disorders	Skin and subcutaneous tissue
non-serious	NA	0-19	IPD	No	No	No	No	No	No	No	No	GENERAL ANTIINFECTIVES, SYSTEMIC(J)	Antibiotic-Penicillin	Diseases of the respiratory system	STERILE PREPARATION FOR INJECTION	PARENTERAL	>5	>5 days	stop using product	Skin and subcutaneous tissue disorders	Skin and subcutaneous tissue
non-serious	NA	0-19	IPD	No	No	No	No	No	No	No	No	GENERAL ANTIINFECTIVES, SYSTEMIC(J)	Antibiotic-Penicillin	Diseases of the respiratory system	STERILE PREPARATION FOR INJECTION	PARENTERAL	>5	>5 days	stop using product	Immune system disorders	Immune
non-serious	NA	20-39	OPD	Yes	No	No	No	No	No	No	No	GENERAL ANTIINFECTIVES, SYSTEMIC(J)	Antibiotic-Penicillin	Diseases of the respiratory system	CAPSULE	ORAL	2 to 5	>5 days	stop using product	Skin and subcutaneous tissue disorders	Skin and subcutaneous tissue
non-serious	NA	20-39	IPD	No	No	No	No	No	No	No	No	GENERAL ANTIINFECTIVES, SYSTEMIC(J)	Antibiotic-Penicillin	Diseases of the skin and subcutaneous tissue	STERILE PREPARATION FOR INJECTION	PARENTERAL	>5	>5 days	stop using product	Skin and subcutaneous tissue disorders	Skin and subcutaneous tissue
non-serious	NA	0-19	OPD	NA	No	No	No	No	No	No	No	GENERAL ANTIINFECTIVES, SYSTEMIC(J)	Antibiotic-Lincosamide	Diseases of the genitourinary system	CAPSULE	ORAL	2 to 5	>5 days	stop using product	Skin and subcutaneous tissue disorders	Skin and subcutaneous tissue
non-serious	NA	20-39	IPD	No	No	No	No	No	No	No	No	GENERAL ANTIINFECTIVES, SYSTEMIC(J)	Antibiotic-Cephalosporin	Pregnancy, childbirth and the puerperium	NA	NA	>5	>5 days	stop using product	Skin and subcutaneous tissue disorders	Skin and subcutaneous tissue
non-serious	NA	20-39	IPD	No	No	No	No	No	No	No	No	GENERAL ANTIINFECTIVES, SYSTEMIC(J)	Antibiotic-Cephalosporin	Pregnancy, childbirth and the puerperium	NA	NA	>5	>5 days	stop using product	Respiratory, thoracic and mediastinal	Respiratory, thoracic and mediastinal
non-serious	NA	20-39	IPD	No	No	No	No	No	No	No	No	GENERAL ANTIINFECTIVES, SYSTEMIC(J)	Antibiotic-Cephalosporin	Pregnancy, childbirth and the puerperium	NA	NA	>5	>5 days	stop using product	Immune system disorders	Immune
serious	hospitalization	40-59	OPD	No	No	No	No	No	No	No	No	GENERAL ANTIINFECTIVES, SYSTEMIC(J)	Antibiotic-Penicillin	Diseases of the digestive system	NA	NA	>5	>5 days	stop using product	Skin and subcutaneous tissue disorders	Skin and subcutaneous tissue
serious	hospitalization	40-59	OPD	No	No	No	No	No	No	No	No	GENERAL ANTIINFECTIVES, SYSTEMIC(J)	Antibiotic-Penicillin	Diseases of the digestive system	NA	NA	>5	>5 days	stop using product	Immune system disorders	Immune
non-serious	NA	0-19	IPD	No	No	No	No	No	No	No	No	GENERAL ANTIINFECTIVES, SYSTEMIC(J)	Antibiotic-Cephalosporin	Symptoms, signs and abnormal clinical and laboratory findings, not elsewhere classified	STERILE PREPARATION FOR INJECTION	PARENTERAL	<2	>5 days	stop using product	Skin and subcutaneous tissue disorders	Skin and subcutaneous tissue
serious	hospitalization	40-59	IPD	No	No	No	No	No	No	No	No	GENERAL ANTIINFECTIVES, SYSTEMIC(J)	Antibiotic-Cephalosporin	Certain infectious and parasitic diseases	STERILE PREPARATION FOR INJECTION	PARENTERAL	<2	<5 days	stop using product	Skin and subcutaneous tissue disorders	Skin and subcutaneous tissue
serious	hospitalization	40-59	IPD	No	No	No	No	No	No	No	No	GENERAL ANTIINFECTIVES, SYSTEMIC(J)	Antibiotic-Cephalosporin	Certain infectious and parasitic diseases	STERILE PREPARATION FOR INJECTION	PARENTERAL	<2	<5 days	stop using product	Immune system disorders	Immune
serious	hospitalization	40-59	IPD	No	No	No	No	No	No	No	No	GENERAL ANTIINFECTIVES, SYSTEMIC(J)	Antibiotic-Cephalosporin	Certain infectious and parasitic diseases	STERILE PREPARATION FOR INJECTION	PARENTERAL	<2	<5 days	stop using product	Respiratory, thoracic and mediastinal	Respiratory, thoracic and mediastinal
serious	hospitalization	40-59	IPD	No	No	No	No	No	No	No	No	GENERAL ANTIINFECTIVES, SYSTEMIC(J)	Antibiotic-Cephalosporin	Certain infectious and parasitic diseases	STERILE PREPARATION FOR INJECTION	PARENTERAL	<2	<5 days	stop using product	Immune system disorders	Immune
serious	NA	20-39	NA	NA	No	No	No	No	No	No	No	GENERAL ANTIINFECTIVES, SYSTEMIC(J)	Antibiotic-Carbapenem	Diseases of the respiratory system	NA	NA	>5	<5 days	Unknown	Skin and subcutaneous tissue disorders	Skin and subcutaneous tissue
non-serious	NA	40-59	IPD	No	No	No	No	No	No	No	No	GENERAL ANTIINFECTIVES, SYSTEMIC(J)	Antibiotic-Cephalosporin	Certain infectious and parasitic diseases	STERILE PREPARATION FOR INJECTION	PARENTERAL	<2	>5 days	stop using product	Skin and subcutaneous tissue disorders	Skin and subcutaneous tissue
non-serious	NA	0-19	OPD	No	No	No	No	No	No	No	No	GENERAL ANTIINFECTIVES, SYSTEMIC(J)	Antibiotic-Cephalosporin	Diseases of the respiratory system	NA	NA	>5	>5 days	stop using product	Skin and subcutaneous tissue disorders	Skin and subcutaneous tissue
non-serious	NA	0-19	OPD	No	No	No	No	No	No	No	No	GENERAL ANTIINFECTIVES, SYSTEMIC(J)	Antibiotic-Cephalosporin	Diseases of the respiratory system	NA	NA	>5	>5 days	stop using product	Immune system disorders	Immune
non-serious	NA	60 and above	OPD	No	No	No	No	No	No	No	No	GENERAL ANTIINFECTIVES, SYSTEMIC(J)	Antibiotic-Penicillin	Diseases of the respiratory system	CAPSULE	ORAL	<2	>5 days	stop using product	Skin and subcutaneous tissue disorders	Skin and subcutaneous tissue
non-serious	NA	0-19	OPD	No	No	No	No	No	No	No	No	GENERAL ANTIINFECTIVES, SYSTEMIC(J)	Antibiotic-Penicillin	Injury, poisoning and certain other consequences of external causes	CAPSULE	ORAL	<2	<5 days	stop using product	Skin and subcutaneous tissue disorders	Skin and subcutaneous tissue
non-serious	NA	0-19	OPD	No	No	No	No	No	No	No	No	GENERAL ANTIINFECTIVES, SYSTEMIC(J)	Antibiotic-Penicillin	Injury, poisoning and certain other consequences of external causes	CAPSULE	ORAL	<2	<5 days	stop using product	Skin and subcutaneous tissue disorders	Skin and subcutaneous tissue
non-serious	NA	60 and above	OPD	Yes	No	No	No	No	No	No	No	GENERAL ANTIINFECTIVES, SYSTEMIC(J)	Antibiotic-Cephalosporin	Symptoms, signs and abnormal clinical and laboratory findings, not elsewhere classified	CAPSULE	ORAL	<2	<5 days	stop using product	Skin and subcutaneous tissue disorders	Skin and subcutaneous tissue
non-serious	NA	0-19	OPD	No	No	No	No	No	No	No	No	GENERAL ANTIINFECTIVES, SYSTEMIC(J)	Antibiotic-Penicillin	Diseases of the respiratory system	NA	NA	>5	>5 days	stop using product	Skin and subcutaneous tissue disorders	Skin and subcutaneous tissue
non-serious	NA	0-19	OPD	No	No	No	No	No	No	No	No	GENERAL ANTIINFECTIVES, SYSTEMIC(J)	Antibiotic-Penicillin	Diseases of the respiratory system	NA	NA	>5	>5 days	stop using product	Immune system disorders	Immune
non-serious	NA	40-59	IPD	No	No	No	No	No	No	No	No	GENERAL ANTIINFECTIVES, SYSTEMIC(J)	Antibiotic-Cephalosporin	Certain infectious and parasitic diseases	STERILE PREPARATION FOR INJECTION	PARENTERAL	<2	<5 days	stop using product	General disorders and administration site conditions	General disorders and administration
non-serious	NA	40-59	IPD	No	No	No	No	No	No	No	No	GENERAL ANTIINFECTIVES, SYSTEMIC(J)	Antibiotic-Cephalosporin	Certain infectious and parasitic diseases	STERILE PREPARATION FOR INJECTION	PARENTERAL	<2	<5 days	stop using product	Skin and subcutaneous tissue disorders	Skin and subcutaneous tissue
non-serious	NA	40-59	IPD	No	No	No	No	No	No	No	No	GENERAL ANTIINFECTIVES, SYSTEMIC(J)	Antibiotic-Cephalosporin	Certain infectious and parasitic diseases	STERILE PREPARATION FOR INJECTION	PARENTERAL	<2	<5 days	stop using product	Immune system disorders	Immune
non-serious	NA	40-59	IPD	No	No	No	No	No	No	No	No	GENERAL ANTIINFECTIVES, SYSTEMIC(J)	Antibiotic-Cephalosporin	Diseases of the musculoskeletal system and connective tissue	STERILE PREPARATION FOR INJECTION	PARENTERAL	>5	>5 days	stop using product	Skin and subcutaneous tissue disorders	Skin and subcutaneous tissue
non-serious	NA	20-39	OPD	No	No	No	No	No	No	No	No	GENERAL ANTIINFECTIVES, SYSTEMIC(J)	Antibiotic-Penicillin	Injury, poisoning and certain other consequences of external causes	CAPSULE	ORAL	2 to 5	<5 days	stop using product	Skin and subcutaneous tissue disorders	Skin and subcutaneous tissue
serious	Other	40-59	IPD	Yes	No	No	No	No	No	No	No	GENERAL ANTIINFECTIVES, SYSTEMIC(J)	Antibiotic-Penicillin	Injury, poisoning and certain other consequences of external causes	CAPSULE	ORAL	2 to 5	>5 days	stop using product	Skin and subcutaneous tissue disorders	Skin and subcutaneous tissue
serious	Other	40-59	IPD	Yes	No	No	No	No	No	No	No	GENERAL ANTIINFECTIVES, SYSTEMIC(J)	Antibiotic-Penicillin	Injury, poisoning and certain other consequences of external causes	CAPSULE	ORAL	2 to 5	>5 days	stop using product	Immune system disorders	Immune
non-serious	NA	60 and above	IPD	NA	No	No	No	No	No	No	No	GENERAL ANTIINFECTIVES, SYSTEMIC(J)	Antibiotic-Lincosamide	Diseases of the respiratory system	STERILE PREPARATION FOR INJECTION	PARENTERAL	2 to 5	<5 days	stop using product	Skin and subcutaneous tissue disorders	Skin and subcutaneous tissue
non-serious	NA	40-59	OPD	No	No	No	No	No	No	No	No	GENERAL ANTIINFECTIVES, SYSTEMIC(J)	Antibiotic-Cephalosporin	Diseases of the eye and adnexa	CAPSULE	ORAL	2 to 5	<5 days	stop using product	Gastrointestinal disorders	Gastrointestinal
non-serious	NA	40-59	OPD	No	No	No	No	No	No	No	No	GENERAL ANTIINFECTIVES, SYSTEMIC(J)	Antibiotic-Cephalosporin	Diseases of the eye and adnexa	CAPSULE	ORAL	2 to 5	<5 days	stop using product	Skin and subcutaneous tissue disorders	Skin and subcutaneous tissue
non-serious	NA	40-59	OPD	No	No	No	No	No	No	No	No	GENERAL ANTIINFECTIVES, SYSTEMIC(J)	Antibiotic-Cephalosporin	Diseases of the eye and adnexa	CAPSULE	ORAL	2 to 5	<5 days	stop using product	Immune system disorders	Immune
non-serious	NA	0-19	IPD	Yes	No	No	No	No	No	No	No	GENERAL ANTIINFECTIVES, SYSTEMIC(J)	Antibiotic-Sulfonamide	Diseases of the digestive system	EMULSION/SUSPENSION	ORAL	>5	>5 days	stop using product	Skin and subcutaneous tissue disorders	Skin and subcutaneous tissue
non-serious	NA	20-39	IPD	NA	No	No	No	No	No	No	No	GENERAL ANTIINFECTIVES, SYSTEMIC(J)	Antibiotic-Cephalosporin	Certain infectious and parasitic diseases	STERILE PREPARATION FOR INJECTION	PARENTERAL	<2	<5 days	stop using product	Skin and subcutaneous tissue disorders	Skin and subcutaneous tissue
non-serious	NA	20-39	IPD	NA	No	No	No	No	No	No	No	GENERAL ANTIINFECTIVES, SYSTEMIC(J)	Antibiotic-Lincosamide	Diseases of the genitourinary system	STERILE PREPARATION FOR INJECTION	PARENTERAL	2 to 5	<5 days	stop using product	Skin and subcutaneous tissue disorders	Skin and subcutaneous tissue
serious	hospitalization	0-19	IPD	No	No	No	No	No	No	No	No	GENERAL ANTIINFECTIVES, SYSTEMIC(J)	Antibiotic-Sulfonamide	Certain infectious and parasitic diseases	EMULSION/SUSPENSION	ORAL	<2	<5 days	stop using product	Skin and subcutaneous tissue disorders	Skin and subcutaneous tissue
serious	hospitalization	0-19	IPD	No	No	No	No	No	No	No	No	GENERAL ANTIINFECTIVES, SYSTEMIC(J)	Antibiotic-Sulfonamide	Certain infectious and parasitic diseases	EMULSION/SUSPENSION	ORAL	<2	<5 days	stop using product	Immune system disorders	Immune
serious	hospitalization	60 and above	IPD	No	No	No	No	No	No	No	No	GENERAL ANTIINFECTIVES, SYSTEMIC(J)	Antibiotic-Tetracycline	Diseases of the digestive system	CAPSULE	ORAL	<2	<5 days	stop using product	Skin and subcutaneous tissue disorders	Skin and subcutaneous tissue
serious	hospitalization	60 and above	IPD	No	No	No	No	No	No	No	No	GENERAL ANTIINFECTIVES, SYSTEMIC(J)	Antibiotic-Tetracycline	Diseases of the digestive system	CAPSULE	ORAL	<2	>5 days	stop using product	Skin and subcutaneous tissue disorders	Skin and subcutaneous tissue
serious	hospitalization	60 and above	IPD	No	No	No	No	No	No	No	No	GENERAL ANTIINFECTIVES, SYSTEMIC(J)	Antibiotic-Tetracycline	Diseases of the digestive system	CAPSULE	ORAL	<2	>5 days	stop using product	Respiratory, thoracic and mediastinal	Respiratory, thoracic and mediastinal
serious	hospitalization	60 and above	IPD	No	No	No	No	No	No	No	No	GENERAL ANTIINFECTIVES, SYSTEMIC(J)	Antibiotic-Tetracycline	Diseases of the digestive system	CAPSULE	ORAL	<2	>5 days	stop using product	Immune system disorders	Immune
serious	hospitalization	40-59	IPD	No	No	No	No	No	No	No	No	GENERAL ANTIINFECTIVES, SYSTEMIC(J)	Antibiotic-Penicillin	Injury, poisoning and certain other consequences of external causes	CAPSULE	ORAL	2 to 5	<5 days	stop using product	Skin and subcutaneous tissue disorders	Skin and subcutaneous tissue
serious	hospitalization	40-59	IPD	No	No	No	No	No	No	No	No	GENERAL ANTIINFECTIVES, SYSTEMIC(J)	Antibiotic-Lincosamide	Injury, poisoning and certain other consequences of external causes	CAPSULE	ORAL	<2	<5 days	stop using product	Skin and subcutaneous tissue disorders	Skin and subcutaneous tissue
non-serious	NA	20-39	NA	NA	No	No	No	No	No	No	No	GENERAL ANTIINFECTIVES, SYSTEMIC(J)	Antibiotic-Penicillin	Injury, poisoning and certain other consequences of external causes	NA	NA	>5	<5 days	stop using product	Skin and subcutaneous tissue disorders	Skin and subcutaneous tissue
non-serious	NA	20-39	NA	NA	No	No	No	No	No	No	No	GENERAL ANTIINFECTIVES, SYSTEMIC(J)	Antibiotic-Penicillin	Injury, poisoning and certain other consequences of external causes	NA	NA	>5	<5 days	stop using product	Immune system disorders	Immune
non-serious	NA	60 and above	IPD	No	No	No	No	No	No	No	No	GENERAL ANTIINFECTIVES, SYSTEMIC(J)	Antibiotic-Lincosamide	Diseases of the genitourinary system	STERILE PREPARATION FOR INJECTION	PARENTERAL	2 to 5	>5 days	stop using product	Skin and subcutaneous tissue disorders	Skin and subcutaneous tissue
non-serious	NA	60 and above	IPD	NA	No	No	No	No	No	No	No	ALIMENTARY TRACT AND METABOLISM(A)	Antibiotic-Polymyxin	Certain infectious and parasitic diseases	NA	NA	>5	<5 days	Unknown	Skin and subcutaneous tissue disorders	Skin and subcutaneous tissue
non-serious	NA	60 and above	IPD	NA	No	No	No	No	No	No	No	ALIMENTARY TRACT AND METABOLISM(A)	Antibiotic-Glycopeptides	Certain infectious and parasitic diseases	NA	NA	>5	>5 days	Unknown	Skin and subcutaneous tissue disorders	Skin and subcutaneous tissue
non-serious	NA	60 and above	IPD	NA	No	No	No	No	No	No	No	GENERAL ANTIINFECTIVES, SYSTEMIC(J)	Antibiotic-Carbapenem	Certain infectious and parasitic diseases	NA	NA	>5	<5 days	Unknown	Skin and subcutaneous tissue disorders	Skin and subcutaneous tissue
non-serious	NA	60 and above	NA	NA	No	No	No	No	No	No	No	GENERAL ANTIINFECTIVES, SYSTEMIC(J)	Antibiotic-Lincosamide	Certain infectious and parasitic diseases	NA	NA	>5	<5 days	Unknown	Skin and subcutaneous tissue disorders	Skin and subcutaneous tissue
non-serious	NA	60 and above	NA	NA	No	No	No	No	No	No	No	GENERAL ANTIINFECTIVES, SYSTEMIC(J)	Antibiotic-Cephalosporin	Certain infectious and parasitic diseases	NA	NA	>5	<5 days	Unknown	Skin and subcutaneous tissue disorders	Skin and subcutaneous tissue
non-serious	NA	60 and above	NA	NA	No	No	No	No	No	No	No	ALIMENTARY TRACT AND METABOLISM(A)	Antibiotic-Glycopeptides	Certain infectious and parasitic diseases	NA	NA	>5	<5 days	Unknown	Skin and subcutaneous tissue disorders	Skin and subcutaneous tissue
non-serious	NA	60 and above	IPD	No	No	No	No	No	No	No	No	GENERAL ANTIINFECTIVES, SYSTEMIC(J)	Antibiotic-Cephalosporin	Diseases of the genitourinary system	STERILE PREPARATION FOR INJECTION	PARENTERAL	2 to 5	>5 days	stop using product	Skin and subcutaneous tissue disorders	Skin and subcutaneous tissue
non-serious	NA	60 and above	IPD	No	No	No	No	No	No	No	No	GENERAL ANTIINFECTIVES, SYSTEMIC(J)	Antibiotic-Cephalosporin	Diseases of the genitourinary system	STERILE PREPARATION FOR INJECTION	PARENTERAL	2 to 5	>5 days	stop using product	Immune system disorders	Immune
non-serious	NA	40-59	IPD	No	No	No	No	No	No	No	No	GENERAL ANTIINFECTIVES, SYSTEMIC(J)	Antibiotic-Cephalosporin	Diseases of the genitourinary system	STERILE PREPARATION FOR INJECTION	PARENTERAL	<2	>5 days	stop using product	Skin and subcutaneous tissue disorders	Skin and subcutaneous tissue
non-serious	NA	20-39	IPD	No	No	No	No	No	No	No	No	GENERAL ANTIINFECTIVES, SYSTEMIC(J)	Antibiotic-Lincosamide	Injury, poisoning and certain other consequences of external causes	STERILE PREPARATION FOR INJECTION	PARENTERAL	2 to 5	<5 days	stop using product	Skin and subcutaneous tissue disorders	Skin and subcutaneous tissue
non-serious	NA	60 and above	IPD	No	No	No	No	No	No	No	No	GENERAL ANTIINFECTIVES, SYSTEMIC(J)	Antibiotic-Penicillin	Diseases of the genitourinary system	STERILE PREPARATION FOR INJECTION	PARENTERAL	2 to 5	<5 days	stop using product	Skin and subcutaneous tissue disorders	Skin and subcutaneous tissue
non-serious	NA	20-39	OPD	No	No	No	No	No	No	No	No	GENERAL ANTIINFECTIVES, SYSTEMIC(J)	Antibiotic-Penicillin	Diseases of the skin and subcutaneous tissue	TABLET	ORAL	<2	<5 days	stop using product	Skin and subcutaneous tissue disorders	Skin and subcutaneous tissue
non-serious	NA	60 and above	IPD	No	No	No	No	No	No	No	No	GENERAL ANTIINFECTIVES, SYSTEMIC(J)	Antibiotic-Cephalosporin	Diseases of the respiratory system	STERILE PREPARATION FOR INJECTION	PARENTERAL	<2	<5 days	stop using product	Skin and subcutaneous tissue disorders	Skin and subcutaneous tissue
serious	hospitalization	60 and above	IPD	NA	No	No	No	No	No	No	No	GENERAL ANTIINFECTIVES, SYSTEMIC(J)	Antibiotic-Penicillin	Diseases of the digestive system	CAPSULE	ORAL	2 to 5	<5 days	stop using product	Gastrointestinal disorders	Gastrointestinal
serious	hospitalization	60 and above	IPD	NA	No	No	No	No	No	No	No	GENERAL ANTIINFECTIVES, SYSTEMIC(J)	Antibiotic-Penicillin	Diseases of the digestive system	CAPSULE	ORAL	2 to 5	<5 days	stop using product	Reproductive system and breast disorders	Reproductive system and breast
serious	hospitalization	60 and above	IPD	NA	No	No	No	No	No	No	No	GENERAL ANTIINFECTIVES, SYSTEMIC(J)	Antibiotic-Penicillin	Diseases of the digestive system	CAPSULE	ORAL	2 to 5	<5 days	stop using product	Skin and subcutaneous tissue disorders	Skin and subcutaneous tissue
serious	hospitalization	20-39	NA	Yes	No	No	No	No	No	No	No	GENERAL ANTIINFECTIVES, SYSTEMIC(J)	Antibiotic-Carbapenem	Certain infectious and parasitic diseases	STERILE PREPARATION FOR INJECTION	PARENTERAL	2 to 5	<5 days	stop using product	Skin and subcutaneous tissue disorders	Skin and subcutaneous tissue
serious	hospitalization	20-39	NA	Yes	No	No	No	No	No	No	No	GENERAL ANTIINFECTIVES, SYSTEMIC(J)	Antibiotic-Carbapenem	Certain infectious and parasitic diseases	STERILE PREPARATION FOR INJECTION	PARENTERAL	2 to 5	<5 days	stop using product	Injury, poisoning and procedural complications	Injury, poisoning and procedural complications
serious	hospitalization	40-59	IPD	No	No	No	No	No	No	No	No	GENERAL ANTIINFECTIVES, SYSTEMIC(J)	Antibiotic-Penicillin	Certain infectious and parasitic diseases	STERILE PREPARATION FOR INJECTION	PARENTERAL	2 to 5	<5 days	stop using product	Skin and subcutaneous tissue disorders	Skin and subcutaneous tissue
serious	hospitalization	60 and above	IPD	Yes	No	No	No	No	No	No	No	GENERAL ANTIINFECTIVES, SYSTEMIC(J)	Antibiotic-Lincosamide	Diseases of the skin and subcutaneous tissue	STERILE PREPARATION FOR INJECTION	PARENTERAL	2 to 5	>5 days	stop using product	Skin and subcutaneous tissue disorders	Skin and subcutaneous tissue
serious	hospitalization	60 and above	IPD	Yes	No	No	No	No	No	No	No	GENERAL ANTIINFECTIVES, SYSTEMIC(J)	Antibiotic-Lincosamide	Diseases of the skin and subcutaneous tissue	TABLET	ORAL	2 to 5	<5 days	stop using product	Skin and subcutaneous tissue disorders	Skin and subcutaneous tissue
non-serious	NA	40-59	IPD	NA	No	No	No	No	No	No	No	GENERAL ANTIINFECTIVES, SYSTEMIC(J)	Antibiotic-Cephalosporin	Symptoms, signs and abnormal clinical and laboratory findings, not elsewhere classified	STERILE PREPARATION FOR INJECTION	PARENTERAL	<2	<5 days	stop using product	Skin and subcutaneous tissue disorders	Skin and subcutaneous tissue
non-serious	NA	40-59	OPD	NA	No	No	No	No	No	No	No	GENERAL ANTIINFECTIVES, SYSTEMIC(J)	Antibiotic-Penicillin	Factors influencing health status and contact with health services	CAPSULE	ORAL	2 to 5	>5 days	Unknown	Skin and subcutaneous tissue disorders	Skin and subcutaneous tissue
non-serious	NA	20-39	NA	NA	No	No	No	No	No	No	No	GENERAL ANTIINFECTIVES, SYSTEMIC(J)	Antibiotic-Sulfonamide	Injury, poisoning and certain other consequences of external causes	NA	NA	>5	<5 days	Unknown	Skin and subcutaneous tissue disorders	Skin and subcutaneous tissue
non-serious	NA	20-39	NA	NA	No	No	No	No	No	No	No	GENERAL ANTIINFECTIVES, SYSTEMIC(J)	Antibiotic-Sulfonamide	Injury, poisoning and certain other consequences of external causes	NA	NA	>5	<5 days	Unknown	Immune system disorders	Immune
non-serious	NA	20-39	NA	NA	No	No	No	No	No	No	No	GENERAL ANTIINFECTIVES, SYSTEMIC(J)	Antibiotic-Penicillin	Injury, poisoning and certain other consequences of external causes	NA	NA	>5	<5 days	Unknown	Skin and subcutaneous tissue disorders	Skin and subcutaneous tissue
non-serious	NA	20-39	NA	NA	No	No	No	No	No	No	No	GENERAL ANTIINFECTIVES, SYSTEMIC(J)	Antibiotic-Penicillin	Injury, poisoning and certain other consequences of external causes	NA	NA	>5	<5 days	Unknown	Immune system disorders	Immune
non-serious	NA	40-59	OPD	NA	No	No	No	No	No	No	No	GENERAL ANTIINFECTIVES, SYSTEMIC(J)	Antibiotic-Penicillin	Diseases of the skin and subcutaneous tissue	CAPSULE	ORAL	2 to 5	<5 days	stop using product	Skin and subcutaneous tissue disorders	Skin and subcutaneous tissue
non-serious	NA	40-59	OPD	NA	No	No	No	No	No	No	No	GENERAL ANTIINFECTIVES, SYSTEMIC(J)	Antibiotic-Penicillin	Diseases of the skin and subcutaneous tissue	CAPSULE	ORAL	2 to 5	<5 days	stop using product	Immune system disorders	Immune
non-serious	NA	20-39	IPD	No	No	No	No	No	No	No	No	GENERAL ANTIINFECTIVES, SYSTEMIC(J)	Antibiotic-Cephalosporin	Diseases of the digestive system	NA	NA	>5	<5 days	Unknown	Gastrointestinal disorders	Gastrointestinal
non-serious	NA	20-39	IPD	No	No	No	No	No	No	No	No	GENERAL ANTIINFECTIVES, SYSTEMIC(J)	Antibiotic-Cephalosporin	Diseases of the digestive system	NA	NA	>5	<5 days	Unknown	Skin and subcutaneous tissue disorders	Skin and subcutaneous tissue
non-serious	NA	20-39	IPD	No	No	No	No	No	No	No	No	GENERAL ANTIINFECTIVES, SYSTEMIC(J)	Antibiotic-Cephalosporin	Diseases of the digestive system	NA	NA	>5	<5 days	Unknown	Immune system disorders	Immune
non-serious	NA	20-39	NA	NA	No	No	No	No	No	No	No	GENERAL ANTIINFECTIVES, SYSTEMIC(J)	Antibiotic-Fluoroquinolone	Diseases of the respiratory system	NA	NA	>5	<5 days	stop using product	Skin and subcutaneous tissue disorders	Skin and subcutaneous tissue
non-serious	NA	20-39	NA	NA	No	No	No	No	No	No	No	GENERAL ANTIINFECTIVES, SYSTEMIC(J)	Antibiotic-Fluoroquinolone	Diseases of the respiratory system	NA	NA	>5	<5 days	stop using product	Immune system disorders	Immune
serious	hospitalization	20-39	IPD	No	No	No	No	No	No	No	No	GENERAL ANTIINFECTIVES, SYSTEMIC(J)	Antibiotic-Cephalosporin	NA	NA	NA	>5	>5 days	stop using product	Immune system disorders	Immune
serious	hospitalization	20-39	IPD	No	No	No	No	No	No	No	No	GENERAL ANTIINFECTIVES, SYSTEMIC(J)	Antibiotic-Cephalosporin	NA	NA	NA	>5	>5 days	stop using product	Vascular disorders	Vascular disorders
non-serious	NA	20-39	IPD	No	No	No	No	No	No	No	No	GENERAL ANTIINFECTIVES, SYSTEMIC(J)	Antibiotic-Fluoroquinolone	NA	STERILE PREPARATION FOR INJECTION	PARENTERAL	<2	<5 days	stop using product	Skin and subcutaneous tissue disorders	Skin and subcutaneous tissue
non-serious	NA	20-39	OPD	NA	No	No	No	No	No	No	No	GENERAL ANTIINFECTIVES, SYSTEMIC(J)	Antibiotic-Penicillin	Injury, poisoning and certain other consequences of external causes	CAPSULE	ORAL	2 to 5	<5 days	stop using product	Skin and subcutaneous tissue disorders	Skin and subcutaneous tissue
non-serious	NA	40-59	OPD	Yes	No	No	No	No	No	No	No	GENERAL ANTIINFECTIVES, SYSTEMIC(J)	Antibiotic-Cephalosporin	NA	STERILE PREPARATION FOR INJECTION	PARENTERAL	>5	<5 days	stop using product	Skin and subcutaneous tissue disorders	Skin and subcutaneous tissue
non-serious	NA	40-59	OPD	Yes	No	No	No	No	No	No	No	GENERAL ANTIINFECTIVES, SYSTEMIC(J)	Antibiotic-Cephalosporin	NA	STERILE PREPARATION FOR INJECTION	PARENTERAL	>5	<5 days	stop using product	Immune system disorders	Immune
serious	hospitalization	60 and above	IPD	No	No	No	No	No	No	No	No	GENERAL ANTIINFECTIVES, SYSTEMIC(J)	Antibiotic-Cephalosporin	NA	STERILE PREPARATION FOR INJECTION	PARENTERAL	<2	>5 days	stop using product	Skin and subcutaneous tissue disorders	Skin and subcutaneous tissue
serious	hospitalization	60 and above	IPD	No	No	No	No	No	No	No	No	GENERAL ANTIINFECTIVES, SYSTEMIC(J)	Antibiotic-Cephalosporin	NA	STERILE PREPARATION FOR INJECTION	PARENTERAL	<2	>5 days	stop using product	Infections and infestations	Infections and infestations
serious	hospitalization	60 and above	IPD	No	No	No	No	No	No	No	No	GENERAL ANTIINFECTIVES, SYSTEMIC(J)	Antibiotic-Cephalosporin	NA	STERILE PREPARATION FOR INJECTION	PARENTERAL	<2	<5 days	stop using product	Injury, poisoning and procedural complications	Injury, poisoning and procedural complications
serious	hospitalization	60 and above	IPD	No	No	No	No	No	No	No	No	GENERAL ANTIINFECTIVES, SYSTEMIC(J)	Antibiotic-Cephalosporin	NA	STERILE PREPARATION FOR INJECTION	PARENTERAL	<2	>5 days	stop using product	Immune system disorders	Immune
non-serious	NA	0-19	IPD	NA	No	No	No	No	No	No	No	GENERAL ANTIINFECTIVES, SYSTEMIC(J)	Antibiotic-Cephalosporin	NA	STERILE PREPARATION FOR INJECTION	PARENTERAL	<2	<5 days	stop using product	Skin and subcutaneous tissue disorders	Skin and subcutaneous tissue
non-serious	NA	0-19	IPD	NA	No	No	No	No	No	No	No	GENERAL ANTIINFECTIVES, SYSTEMIC(J)	Antibiotic-Cephalosporin	NA	STERILE PREPARATION FOR INJECTION	PARENTERAL	<2	<5 days	stop using product	Immune system disorders	Immune
serious	hospitalization	40-59	IPD	NA	No	No	No	No	No	No	No	GENERAL ANTIINFECTIVES, SYSTEMIC(J)	Antibiotic-Cephalosporin	NA	STERILE PREPARATION FOR INJECTION	PARENTERAL	<2	<5 days	stop using product	Immune system disorders	Immune
serious	hospitalization	40-59	IPD	NA	No	No	No	No	No	No	No	GENERAL ANTIINFECTIVES, SYSTEMIC(J)	Antibiotic-Cephalosporin	NA	STERILE PREPARATION FOR INJECTION	PARENTERAL	<2	<5 days	stop using product	Vascular disorders	Vascular disorders
non-serious	NA	40-59	IPD	NA	No	No	No	No	No	No	No	GENERAL ANTIINFECTIVES, SYSTEMIC(J)	Antibiotic-Cephalosporin	NA	STERILE PREPARATION FOR INJECTION	PARENTERAL	<2	<5 days	stop using product	Skin and subcutaneous tissue disorders	Skin and subcutaneous tissue
non-serious	NA	40-59	IPD	NA	No	No	No	No	No	No	No	GENERAL ANTIINFECTIVES, SYSTEMIC(J)	Antibiotic-Cephalosporin	NA	STERILE PREPARATION FOR INJECTION	PARENTERAL	<2	<5 days	stop using product	Immune system disorders	Immune
non-serious	NA	0-19	IPD	NA	No	No	No	No	No	No	No	GENERAL ANTIINFECTIVES, SYSTEMIC(J)	Antibiotic-Carbapenem	NA	STERILE PREPARATION FOR INJECTION	PARENTERAL	2 to 5	<5 days	stop using product	Skin and subcutaneous tissue disorders	Skin and subcutaneous tissue
non-serious	NA	40-59	IPD	Yes	No	No	No	No	No	No	No	GENERAL ANTIINFECTIVES, SYSTEMIC(J)	Antibiotic-Penicillin	Diseases of the respiratory system	CAPSULE	ORAL	<2	>5 days	Unknown	Immune system disorders	Immune
non-serious	NA	40-59	IPD	Yes	No	No	No	No	No	No	No	GENERAL ANTIINFECTIVES, SYSTEMIC(J)	Antibiotic-Penicillin	Diseases of the respiratory system	CAPSULE	ORAL	<2	>5 days	Unknown	Vascular disorders	Vascular disorders
non-serious	NA	40-59	OPD	NA	No	No	No	No	No	No	No	GENERAL ANTIINFECTIVES, SYSTEMIC(J)	Antibiotic-Penicillin	NA	PILL	ORAL	<2	<5 days	stop using product	General disorders and administration site conditions	General disorders and administration
non-serious	NA	40-59	OPD	NA	No	No	No	No	No	No	No	GENERAL ANTIINFECTIVES, SYSTEMIC(J)	Antibiotic-Penicillin	NA	PILL	ORAL	<2	<5 days	stop using product	Cardiac	Cardiac
non-serious	NA	40-59	OPD	NA	No	No	No	No	No	No	No	GENERAL ANTIINFECTIVES, SYSTEMIC(J)	Antibiotic-Penicillin	NA	PILL	ORAL	<2	<5 days	stop using product	Respiratory, thoracic and mediastinal	Respiratory, thoracic and mediastinal
non-serious	NA	20-39	OPD	No	No	No	No	No	No	No	No	GENERAL ANTIINFECTIVES, SYSTEMIC(J)	Antibiotic-Sulfonamide	Certain infectious and parasitic diseases	TABLET	ORAL	<2	>5 days	Unknown	Skin and subcutaneous tissue disorders	Skin and subcutaneous tissue
non-serious	NA	20-39	NA	Yes	No	No	No	No	No	No	No	GENERAL ANTIINFECTIVES, SYSTEMIC(J)	Antibiotic-Cephalosporin	Certain infectious and parasitic diseases	STERILE PREPARATION FOR INJECTION	PARENTERAL	>5	<5 days	stop using product	Skin and subcutaneous tissue disorders	Skin and subcutaneous tissue
non-serious	NA	20-39	NA	Yes	No	No	No	No	No	No	No	GENERAL ANTIINFECTIVES, SYSTEMIC(J)	Antibiotic-Cephalosporin	Certain infectious and parasitic diseases	STERILE PREPARATION FOR INJECTION	PARENTERAL	>5	>5 days	stop using product	Immune system disorders	Immune
non-serious	NA	20-39	NA	No	No	No	No	No	No	No	No	GENERAL ANTIINFECTIVES, SYSTEMIC(J)	Antibiotic-Cephalosporin	Certain infectious and parasitic diseases	STERILE PREPARATION FOR INJECTION	PARENTERAL	>5	>5 days	stop using product	Skin and subcutaneous tissue disorders	Skin and subcutaneous tissue
non-serious	NA	20-39	NA	No	No	No	No	No	No	No	No	GENERAL ANTIINFECTIVES, SYSTEMIC(J)	Antibiotic-Cephalosporin	Certain infectious and parasitic diseases	STERILE PREPARATION FOR INJECTION	PARENTERAL	>5	>5 days	stop using product	Immune system disorders	Immune
non-serious	NA	20-39	IPD	No	No	No	No	No	No	No	No	GENERAL ANTIINFECTIVES, SYSTEMIC(J)	Antibiotic-Fluoroquinolone	Certain infectious and parasitic diseases	STERILE PREPARATION FOR INJECTION	PARENTERAL	>5	>5 days	stop using product	Skin and subcutaneous tissue disorders	Skin and subcutaneous tissue
non-serious	NA	40-59	OPD	No	No	No	No	No	No	No	No	GENERAL ANTIINFECTIVES, SYSTEMIC(J)	Antibiotic-Cephalosporin	NA	NA	NA	>5	>5 days	stop using product	Skin and subcutaneous tissue disorders	Skin and subcutaneous tissue
serious	hospitalization	40-59	IPD	NA	No	No	No	No	No	No	No	GENERAL ANTIINFECTIVES, SYSTEMIC(J)	Antibiotic-Lincosamide	NA	TABLET	ORAL	>5	<5 days	recurrence but same dose	Skin and subcutaneous tissue disorders	Skin and subcutaneous tissue
non-serious	NA	60 and above	IPD	No	No	No	No	No	No	No	No	GENERAL ANTIINFECTIVES, SYSTEMIC(J)	Antibiotic-Cephalosporin	Certain infectious and parasitic diseases	NA	NA	>5	<5 days	Unknown	Skin and subcutaneous tissue disorders	Skin and subcutaneous tissue
non-serious	NA	40-59	IPD	No	No	No	No	No	No	No	No	GENERAL ANTIINFECTIVES, SYSTEMIC(J)	Antibiotic-Cephalosporin	Diseases of the skin and subcutaneous tissue	STERILE PREPARATION FOR INJECTION	PARENTERAL	<2	<5 days	Unknown	Skin and subcutaneous tissue disorders	Skin and subcutaneous tissue
non-serious	NA	40-59	IPD	No	No	No	No	No	No	No	No	GENERAL ANTIINFECTIVES, SYSTEMIC(J)	Antibiotic-Lincosamide	Diseases of the skin and subcutaneous tissue	STERILE PREPARATION FOR INJECTION	PARENTERAL	>5	<5 days	Unknown	Skin and subcutaneous tissue disorders	Skin and subcutaneous tissue
non-serious	NA	40-59	IPD	No	No	No	No	No	No	No	No	GENERAL ANTIINFECTIVES, SYSTEMIC(J)	Antibiotic-Penicillin	Diseases of the skin and subcutaneous tissue	STERILE PREPARATION FOR INJECTION	PARENTERAL	>5	>5 days	stop using product	Skin and subcutaneous tissue disorders	Skin and subcutaneous tissue
non-serious	NA	40-59	IPD	No	No	No	No	No	No	No	No	GENERAL ANTIINFECTIVES, SYSTEMIC(J)	Antibiotic-Cephalosporin	Certain infectious and parasitic diseases	STERILE PREPARATION FOR INJECTION	PARENTERAL	<2	>5 days	stop using product	Immune system disorders	Immune
non-serious	NA	40-59	IPD	No	No	No	No	No	No	No	No	GENERAL ANTIINFECTIVES, SYSTEMIC(J)	Antibiotic-Cephalosporin	Certain infectious and parasitic diseases	STERILE PREPARATION FOR INJECTION	PARENTERAL	<2	<5 days	stop using product	Vascular disorders	Vascular disorders
non-serious	NA	40-59	IPD	No	No	No	No	No	No	No	No	GENITO URINARY SYSTEM AND SEX HORMONES(G)	Antibiotic-Nitroimidazole	Certain infectious and parasitic diseases	STERILE PREPARATION FOR INJECTION	PARENTERAL	>5	<5 days	Unknown	Immune system disorders	Immune
non-serious	NA	40-59	IPD	No	No	No	No	No	No	No	No	GENITO URINARY SYSTEM AND SEX HORMONES(G)	Antibiotic-Nitroimidazole	Certain infectious and parasitic diseases	STERILE PREPARATION FOR INJECTION	PARENTERAL	>5	<5 days	Unknown	Vascular disorders	Vascular disorders
serious	Other	40-59	IPD	Yes	No	No	No	No	No	No	No	GENERAL ANTIINFECTIVES, SYSTEMIC(J)	Antibiotic-Cephalosporin	Certain infectious and parasitic diseases	STERILE PREPARATION FOR INJECTION	PARENTERAL	<2	<5 days	stop using product	Immune system disorders	Immune
serious	Other	40-59	IPD	Yes	No	No	No	No	No	No	No	GENERAL ANTIINFECTIVES, SYSTEMIC(J)	Antibiotic-Cephalosporin	Certain infectious and parasitic diseases	STERILE PREPARATION FOR INJECTION	PARENTERAL	<2	<5 days	stop using product	Vascular disorders	Vascular disorders
non-serious	NA	20-39	OPD	Yes	No	No	No	No	No	No	No	GENERAL ANTIINFECTIVES, SYSTEMIC(J)	Antibiotic-Penicillin	NA	TABLET	ORAL	>5	>5 days	Unknown	Skin and subcutaneous tissue disorders	Skin and subcutaneous tissue
non-serious	NA	40-59	IPD	No	No	No	No	No	No	No	No	GENERAL ANTIINFECTIVES, SYSTEMIC(J)	Antibiotic-Cephalosporin	Injury, poisoning and certain other consequences of external causes	STERILE PREPARATION FOR INJECTION	PARENTERAL	>5	<5 days	stop using product	Skin and subcutaneous tissue disorders	Skin and subcutaneous tissue
non-serious	NA	40-59	IPD	No	No	No	No	No	No	No	No	GENERAL ANTIINFECTIVES, SYSTEMIC(J)	Antibiotic-Lincosamide	Injury, poisoning and certain other consequences of external causes	STERILE PREPARATION FOR INJECTION	PARENTERAL	>5	<5 days	Unknown	Skin and subcutaneous tissue disorders	Skin and subcutaneous tissue
non-serious	NA	60 and above	IPD	No	No	No	No	No	No	No	No	GENERAL ANTIINFECTIVES, SYSTEMIC(J)	Antibiotic-Cephalosporin	Diseases of the respiratory system	STERILE PREPARATION FOR INJECTION	PARENTERAL	<2	<5 days	stop using product	Skin and subcutaneous tissue disorders	Skin and subcutaneous tissue
non-serious	NA	60 and above	IPD	NA	No	No	No	No	No	No	No	GENERAL ANTIINFECTIVES, SYSTEMIC(J)	Antibiotic-Cephalosporin	Certain infectious and parasitic diseases	NA	NA	>5	>5 days	Unknown	Skin and subcutaneous tissue disorders	Skin and subcutaneous tissue
non-serious	NA	60 and above	IPD	NA	No	No	No	No	No	No	No	GENERAL ANTIINFECTIVES, SYSTEMIC(J)	Antibiotic-Lincosamide	Certain infectious and parasitic diseases	NA	NA	>5	>5 days	Unknown	Skin and subcutaneous tissue disorders	Skin and subcutaneous tissue
non-serious	NA	20-39	IPD	NA	No	No	No	No	No	No	No	GENERAL ANTIINFECTIVES, SYSTEMIC(J)	Antibiotic-Cephalosporin	Certain infectious and parasitic diseases	NA	NA	>5	>5 days	Unknown	Skin and subcutaneous tissue disorders	Skin and subcutaneous tissue
non-serious	NA	40-59	IPD	Yes	No	No	No	No	No	No	No	GENERAL ANTIINFECTIVES, SYSTEMIC(J)	Antibiotic-Penicillin	Diseases of the respiratory system	STERILE PREPARATION FOR INJECTION	PARENTERAL	>5	>5 days	stop using product	Skin and subcutaneous tissue disorders	Skin and subcutaneous tissue
serious	hospitalization	60 and above	IPD	Yes	No	No	No	No	No	No	No	GENERAL ANTIINFECTIVES, SYSTEMIC(J)	Antibiotic-Penicillin	Certain infectious and parasitic diseases	STERILE PREPARATION FOR INJECTION	PARENTERAL	>5	>5 days	stop using product	Skin and subcutaneous tissue disorders	Skin and subcutaneous tissue
non-serious	NA	20-39	OPD	No	No	No	No	No	No	No	No	GENERAL ANTIINFECTIVES, SYSTEMIC(J)	Antibiotic-Cephalosporin	Diseases of the skin and subcutaneous tissue	STERILE PREPARATION FOR INJECTION	PARENTERAL	<2	<5 days	recurrence but same dose	Skin and subcutaneous tissue disorders	Skin and subcutaneous tissue
non-serious	NA	0-19	OPD	No	No	No	No	No	No	No	No	GENERAL ANTIINFECTIVES, SYSTEMIC(J)	Antibiotic-Penicillin	Diseases of the respiratory system	STERILE PREPARATION FOR INJECTION	PARENTERAL	<2	<5 days	stop using product	Skin and subcutaneous tissue disorders	Skin and subcutaneous tissue
non-serious	NA	0-19	OPD	No	No	No	No	No	No	No	No	GENERAL ANTIINFECTIVES, SYSTEMIC(J)	Antibiotic-Penicillin	Diseases of the respiratory system	STERILE PREPARATION FOR INJECTION	PARENTERAL	<2	<5 days	stop using product	Eye disorders	Eye
non-serious	NA	0-19	OPD	No	No	No	No	No	No	No	No	GENERAL ANTIINFECTIVES, SYSTEMIC(J)	Antibiotic-Penicillin	Diseases of the respiratory system	STERILE PREPARATION FOR INJECTION	PARENTERAL	<2	<5 days	stop using product	Skin and subcutaneous tissue disorders	Skin and subcutaneous tissue
non-serious	NA	0-19	OPD	No	No	No	No	No	No	No	No	GENERAL ANTIINFECTIVES, SYSTEMIC(J)	Antibiotic-Penicillin	Diseases of the respiratory system	STERILE PREPARATION FOR INJECTION	PARENTERAL	<2	<5 days	stop using product	Immune system disorders	Immune
serious	hospitalization	40-59	IPD	Yes	No	No	No	No	No	No	No	GENERAL ANTIINFECTIVES, SYSTEMIC(J)	Antibiotic-Penicillin	Diseases of the digestive system	STERILE PREPARATION FOR INJECTION	PARENTERAL	2 to 5	<5 days	stop using product	Skin and subcutaneous tissue disorders	Skin and subcutaneous tissue
serious	hospitalization	40-59	IPD	NA	No	No	No	No	No	No	No	GENERAL ANTIINFECTIVES, SYSTEMIC(J)	Antibiotic-Sulfonamide	Certain infectious and parasitic diseases	TABLET	ORAL	<2	>5 days	stop using product	Skin and subcutaneous tissue disorders	Skin and subcutaneous tissue
serious	hospitalization	40-59	IPD	NA	No	No	No	No	No	No	No	GENERAL ANTIINFECTIVES, SYSTEMIC(J)	Antibiotic-Sulfonamide	Certain infectious and parasitic diseases	TABLET	ORAL	<2	>5 days	stop using product	Infections and infestations	Infections and infestations
serious	hospitalization	40-59	IPD	NA	No	No	No	No	No	No	No	GENERAL ANTIINFECTIVES, SYSTEMIC(J)	Antibiotic-Sulfonamide	Certain infectious and parasitic diseases	TABLET	ORAL	<2	>5 days	stop using product	Immune system disorders	Immune
serious	hospitalization	40-59	IPD	NA	No	No	No	No	No	No	No	GENERAL ANTIINFECTIVES, SYSTEMIC(J)	Antibiotic-Sulfonamide	Certain infectious and parasitic diseases	TABLET	ORAL	<2	>5 days	stop using product	Injury, poisoning and procedural complications	Injury, poisoning and procedural complications
serious	hospitalization	40-59	IPD	NA	No	No	No	No	No	No	No	GENERAL ANTIINFECTIVES, SYSTEMIC(J)	AntiTB	Certain infectious and parasitic diseases	TABLET	ORAL	<2	>5 days	stop using product	Skin and subcutaneous tissue disorders	Skin and subcutaneous tissue
serious	hospitalization	40-59	IPD	NA	No	No	No	No	No	No	No	GENERAL ANTIINFECTIVES, SYSTEMIC(J)	AntiTB	Certain infectious and parasitic diseases	TABLET	ORAL	<2	>5 days	stop using product	Immune system disorders	Immune
serious	hospitalization	40-59	IPD	NA	No	No	No	No	No	No	No	GENERAL ANTIINFECTIVES, SYSTEMIC(J)	AntiTB	Certain infectious and parasitic diseases	TABLET	ORAL	<2	>5 days	stop using product	Infections and infestations	Infections and infestations
serious	hospitalization	40-59	IPD	NA	No	No	No	No	No	No	No	GENERAL ANTIINFECTIVES, SYSTEMIC(J)	AntiTB	Certain infectious and parasitic diseases	TABLET	ORAL	<2	>5 days	stop using product	Injury, poisoning and procedural complications	Injury, poisoning and procedural complications
serious	hospitalization	40-59	IPD	NA	No	No	No	No	No	No	No	GENERAL ANTIINFECTIVES, SYSTEMIC(J)	Antibiotic-Penicillin	Diseases of the respiratory system	CAPSULE	ORAL	>5	>5 days	stop using product	Immune system disorders	Immune
serious	hospitalization	40-59	IPD	NA	No	No	No	No	No	No	No	GENERAL ANTIINFECTIVES, SYSTEMIC(J)	Antibiotic-Penicillin	Diseases of the respiratory system	CAPSULE	ORAL	>5	>5 days	stop using product	Vascular disorders	Vascular disorders
non-serious	NA	60 and above	IPD	No	No	No	No	No	No	No	No	GENERAL ANTIINFECTIVES, SYSTEMIC(J)	Antibiotic-Penicillin	Diseases of the skin and subcutaneous tissue	STERILE PREPARATION FOR INJECTION	PARENTERAL	2 to 5	>5 days	stop using product	Skin and subcutaneous tissue disorders	Skin and subcutaneous tissue
non-serious	NA	40-59	NA	No	No	No	No	No	No	No	No	GENERAL ANTIINFECTIVES, SYSTEMIC(J)	Antibiotic-Sulfonamide	Certain infectious and parasitic diseases	TABLET	ORAL	<2	>5 days	stop using product	Skin and subcutaneous tissue disorders	Skin and subcutaneous tissue
non-serious	NA	40-59	NA	No	No	No	No	No	No	No	No	GENERAL ANTIINFECTIVES, SYSTEMIC(J)	Antibiotic-Penicillin	Diseases of the respiratory system	CAPSULE	ORAL	2 to 5	>5 days	Unknown	Skin and subcutaneous tissue disorders	Skin and subcutaneous tissue
non-serious	NA	60 and above	IPD	Yes	No	No	No	No	No	No	No	GENERAL ANTIINFECTIVES, SYSTEMIC(J)	Antibiotic-Cephalosporin	Diseases of the musculoskeletal system and connective tissue	STERILE PREPARATION FOR INJECTION	PARENTERAL	<2	>5 days	stop using product	Skin and subcutaneous tissue disorders	Skin and subcutaneous tissue
non-serious	NA	60 and above	IPD	Yes	No	No	No	No	No	No	No	GENERAL ANTIINFECTIVES, SYSTEMIC(J)	Antibiotic-Cephalosporin	Diseases of the musculoskeletal system and connective tissue	STERILE PREPARATION FOR INJECTION	PARENTERAL	<2	>5 days	stop using product	Immune system disorders	Immune
serious	hospitalization	40-59	IPD	Yes	No	No	No	No	No	No	No	GENERAL ANTIINFECTIVES, SYSTEMIC(J)	Antibiotic-Cephalosporin	Diseases of the digestive system	STERILE PREPARATION FOR INJECTION	PARENTERAL	<2	>5 days	stop using product	Skin and subcutaneous tissue disorders	Skin and subcutaneous tissue
serious	hospitalization	40-59	IPD	Yes	No	No	No	No	No	No	No	GENITO URINARY SYSTEM AND SEX HORMONES(G)	Antibiotic-Nitroimidazole	Diseases of the digestive system	STERILE PREPARATION FOR INJECTION	PARENTERAL	>5	>5 days	Unknown	Skin and subcutaneous tissue disorders	Skin and subcutaneous tissue
non-serious	NA	0-19	IPD	No	No	No	No	No	No	No	No	GENERAL ANTIINFECTIVES, SYSTEMIC(J)	Antibiotic-Cephalosporin	Diseases of the digestive system	STERILE PREPARATION FOR INJECTION	PARENTERAL	<2	>5 days	stop using product	Skin and subcutaneous tissue disorders	Skin and subcutaneous tissue
non-serious	NA	0-19	IPD	No	No	No	No	No	No	No	No	GENITO URINARY SYSTEM AND SEX HORMONES(G)	Antibiotic-Nitroimidazole	Diseases of the digestive system	STERILE PREPARATION FOR INJECTION	PARENTERAL	>5	>5 days	Unknown	Skin and subcutaneous tissue disorders	Skin and subcutaneous tissue
non-serious	NA	60 and above	IPD	No	No	No	No	No	No	No	No	ALIMENTARY TRACT AND METABOLISM(A)	Antibiotic-Glycopeptides	Diseases of the respiratory system	STERILE PREPARATION FOR INJECTION	PARENTERAL	<2	>5 days	stop using product	Skin and subcutaneous tissue disorders	Skin and subcutaneous tissue
non-serious	NA	60 and above	IPD	No	No	No	No	No	No	No	No	GENERAL ANTIINFECTIVES, SYSTEMIC(J)	Antibiotic-Carbapenem	Diseases of the respiratory system	STERILE PREPARATION FOR INJECTION	PARENTERAL	<2	>5 days	stop using product	Skin and subcutaneous tissue disorders	Skin and subcutaneous tissue
non-serious	NA	60 and above	IPD	No	No	No	No	No	No	No	No	GENERAL ANTIINFECTIVES, SYSTEMIC(J)	Antibiotic-Cephalosporin	Diseases of the skin and subcutaneous tissue	STERILE PREPARATION FOR INJECTION	PARENTERAL	>5	>5 days	stop using product	Skin and subcutaneous tissue disorders	Skin and subcutaneous tissue
non-serious	NA	60 and above	IPD	No	No	No	No	No	No	No	No	GENERAL ANTIINFECTIVES, SYSTEMIC(J)	Antibiotic-Cephalosporin	Diseases of the skin and subcutaneous tissue	STERILE PREPARATION FOR INJECTION	PARENTERAL	2 to 5	<5 days	stop using product	Skin and subcutaneous tissue disorders	Skin and subcutaneous tissue
serious	hospitalization	20-39	IPD	No	No	No	No	No	No	No	No	GENERAL ANTIINFECTIVES, SYSTEMIC(J)	Antibiotic-Cephalosporin	Symptoms, signs and abnormal clinical and laboratory findings, not elsewhere classified	STERILE PREPARATION FOR INJECTION	PARENTERAL	2 to 5	>5 days	stop using product	Skin and subcutaneous tissue disorders	Skin and subcutaneous tissue
non-serious	NA	0-19	OPD	No	No	No	No	No	No	No	No	GENERAL ANTIINFECTIVES, SYSTEMIC(J)	Antibiotic-Cephalosporin	Diseases of the respiratory system	STERILE PREPARATION FOR INJECTION	PARENTERAL	<2	>5 days	stop using product	Skin and subcutaneous tissue disorders	Skin and subcutaneous tissue
serious	hospitalization	60 and above	IPD	Yes	No	No	No	No	No	No	No	GENERAL ANTIINFECTIVES, SYSTEMIC(J)	Antibiotic-Penicillin	Diseases of the genitourinary system	STERILE PREPARATION FOR INJECTION	PARENTERAL	<2	>5 days	stop using product	Skin and subcutaneous tissue disorders	Skin and subcutaneous tissue
serious	hospitalization	60 and above	IPD	Yes	No	No	No	No	No	No	No	GENERAL ANTIINFECTIVES, SYSTEMIC(J)	Antibiotic-Penicillin	Diseases of the genitourinary system	STERILE PREPARATION FOR INJECTION	PARENTERAL	<2	<5 days	stop using product	Respiratory, thoracic and mediastinal	Respiratory, thoracic and mediastinal
serious	hospitalization	60 and above	IPD	Yes	No	No	No	No	No	No	No	GENERAL ANTIINFECTIVES, SYSTEMIC(J)	Antibiotic-Penicillin	Diseases of the genitourinary system	STERILE PREPARATION FOR INJECTION	PARENTERAL	<2	<5 days	stop using product	Immune system disorders	Immune
non-serious	NA	0-19	OPD	No	No	No	No	No	No	No	No	GENERAL ANTIINFECTIVES, SYSTEMIC(J)	Antibiotic-Penicillin	Diseases of the respiratory system	DRY SYRUP	ORAL	>5	>5 days	stop using product	Eye disorders	Eye
non-serious	NA	0-19	OPD	No	No	No	No	No	No	No	No	GENERAL ANTIINFECTIVES, SYSTEMIC(J)	Antibiotic-Penicillin	Diseases of the respiratory system	DRY SYRUP	ORAL	>5	>5 days	stop using product	Immune system disorders	Immune
non-serious	NA	0-19	OPD	No	No	No	No	No	No	No	No	GENERAL ANTIINFECTIVES, SYSTEMIC(J)	Antibiotic-Penicillin	Diseases of the respiratory system	DRY SYRUP	ORAL	>5	>5 days	stop using product	Skin and subcutaneous tissue disorders	Skin and subcutaneous tissue
non-serious	NA	0-19	IPD	No	No	No	No	No	No	No	No	GENERAL ANTIINFECTIVES, SYSTEMIC(J)	Antibiotic-Cephalosporin	Symptoms, signs and abnormal clinical and laboratory findings, not elsewhere classified	STERILE PREPARATION FOR INJECTION	PARENTERAL	2 to 5	>5 days	stop using product	Skin and subcutaneous tissue disorders	Skin and subcutaneous tissue
non-serious	NA	20-39	IPD	No	No	No	No	No	No	No	No	GENERAL ANTIINFECTIVES, SYSTEMIC(J)	Antibiotic-Penicillin	Diseases of the respiratory system	TABLET	ORAL	<2	>5 days	stop using product	Skin and subcutaneous tissue disorders	Skin and subcutaneous tissue
non-serious	NA	20-39	IPD	No	No	No	No	No	No	No	No	GENERAL ANTIINFECTIVES, SYSTEMIC(J)	Antibiotic-Penicillin	Diseases of the respiratory system	TABLET	ORAL	<2	>5 days	stop using product	Immune system disorders	Immune
non-serious	NA	40-59	IPD	No	No	No	No	No	No	No	No	GENERAL ANTIINFECTIVES, SYSTEMIC(J)	Antibiotic-Penicillin	Diseases of the musculoskeletal system and connective tissue	STERILE PREPARATION FOR INJECTION	PARENTERAL	>5	>5 days	stop using product	Skin and subcutaneous tissue disorders	Skin and subcutaneous tissue
serious	hospitalization	20-39	IPD	Yes	No	No	No	No	No	No	No	GENERAL ANTIINFECTIVES, SYSTEMIC(J)	Antibiotic-Penicillin	Diseases of the respiratory system	TABLET	ORAL	<2	>5 days	stop using product	Skin and subcutaneous tissue disorders	Skin and subcutaneous tissue
serious	hazard	40-59	IPD	No	No	No	No	No	No	No	No	GENERAL ANTIINFECTIVES, SYSTEMIC(J)	Antibiotic-Cephalosporin	Diseases of the genitourinary system	STERILE PREPARATION FOR INJECTION	PARENTERAL	<2	>5 days	stop using product	Skin and subcutaneous tissue disorders	Skin and subcutaneous tissue
serious	hazard	40-59	IPD	No	No	No	No	No	No	No	No	GENERAL ANTIINFECTIVES, SYSTEMIC(J)	Antibiotic-Cephalosporin	Diseases of the genitourinary system	STERILE PREPARATION FOR INJECTION	PARENTERAL	<2	<5 days	stop using product	Immune system disorders	Immune
serious	hazard	40-59	IPD	No	No	No	No	No	No	No	No	GENERAL ANTIINFECTIVES, SYSTEMIC(J)	Antibiotic-Cephalosporin	Diseases of the genitourinary system	STERILE PREPARATION FOR INJECTION	PARENTERAL	<2	>5 days	stop using product	Vascular disorders	Vascular disorders
non-serious	NA	20-39	OPD	No	No	No	No	No	No	No	No	GENERAL ANTIINFECTIVES, SYSTEMIC(J)	Antibiotic-Sulfonamide	Diseases of the genitourinary system	TABLET	ORAL	>5	>5 days	stop using product	Skin and subcutaneous tissue disorders	Skin and subcutaneous tissue
non-serious	NA	20-39	OPD	No	No	No	No	No	No	No	No	GENERAL ANTIINFECTIVES, SYSTEMIC(J)	Antibiotic-Sulfonamide	Diseases of the genitourinary system	TABLET	ORAL	>5	>5 days	stop using product	Immune system disorders	Immune
non-serious	NA	0-19	OPD	No	No	No	No	No	No	No	No	GENERAL ANTIINFECTIVES, SYSTEMIC(J)	Antibiotic-Cephalosporin	Diseases of the digestive system	STERILE PREPARATION FOR INJECTION	PARENTERAL	<2	>5 days	stop using product	Skin and subcutaneous tissue disorders	Skin and subcutaneous tissue
non-serious	NA	0-19	IPD	No	No	No	No	No	No	No	No	GENERAL ANTIINFECTIVES, SYSTEMIC(J)	Antibiotic-Cephalosporin	Injury, poisoning and certain other consequences of external causes	STERILE PREPARATION FOR INJECTION	PARENTERAL	<2	>5 days	stop using product	Vascular disorders	Vascular disorders
non-serious	NA	0-19	IPD	No	No	No	No	No	No	No	No	GENERAL ANTIINFECTIVES, SYSTEMIC(J)	Antibiotic-Tetracycline	Injury, poisoning and certain other consequences of external causes	TABLET	ORAL	<2	>5 days	Unknown	Vascular disorders	Vascular disorders
non-serious	NA	20-39	OPD	No	No	No	No	No	No	No	No	GENERAL ANTIINFECTIVES, SYSTEMIC(J)	Antibiotic-Penicillin	Injury, poisoning and certain other consequences of external causes	TABLET	ORAL	2 to 5	>5 days	stop using product	Skin and subcutaneous tissue disorders	Skin and subcutaneous tissue
non-serious	NA	40-59	IPD	Yes	No	No	No	No	No	No	No	GENERAL ANTIINFECTIVES, SYSTEMIC(J)	Antibiotic-Carbapenem	Diseases of the respiratory system	STERILE PREPARATION FOR INJECTION	PARENTERAL	>5	>5 days	stop using product	Skin and subcutaneous tissue disorders	Skin and subcutaneous tissue
non-serious	NA	40-59	IPD	Yes	No	No	No	No	No	No	No	GENITO URINARY SYSTEM AND SEX HORMONES(G)	Antibiotic-Nitroimidazole	Diseases of the respiratory system	TABLET	ORAL	2 to 5	>5 days	Unknown	Skin and subcutaneous tissue disorders	Skin and subcutaneous tissue
non-serious	NA	40-59	IPD	No	No	No	No	No	No	No	No	GENERAL ANTIINFECTIVES, SYSTEMIC(J)	Antibiotic-Penicillin	Diseases of the musculoskeletal system and connective tissue	STERILE PREPARATION FOR INJECTION	PARENTERAL	2 to 5	>5 days	stop using product	Skin and subcutaneous tissue disorders	Skin and subcutaneous tissue
non-serious	NA	20-39	IPD	No	No	No	No	No	No	No	No	GENERAL ANTIINFECTIVES, SYSTEMIC(J)	Antibiotic-Cephalosporin	Certain infectious and parasitic diseases	STERILE PREPARATION FOR INJECTION	PARENTERAL	<2	>5 days	stop using product	Skin and subcutaneous tissue disorders	Skin and subcutaneous tissue
non-serious	NA	20-39	IPD	No	No	No	No	No	No	No	No	GENERAL ANTIINFECTIVES, SYSTEMIC(J)	Antibiotic-Lincosamide	Certain infectious and parasitic diseases	STERILE PREPARATION FOR INJECTION	PARENTERAL	>5	>5 days	Unknown	Skin and subcutaneous tissue disorders	Skin and subcutaneous tissue
serious	hospitalization	60 and above	IPD	Yes	No	No	No	No	No	No	No	GENERAL ANTIINFECTIVES, SYSTEMIC(J)	Antibiotic-Lincosamide	Symptoms, signs and abnormal clinical and laboratory findings, not elsewhere classified	CAPSULE	ORAL	2 to 5	<5 days	stop using product	Skin and subcutaneous tissue disorders	Skin and subcutaneous tissue
non-serious	NA	0-19	IPD	No	No	No	No	No	No	No	No	GENERAL ANTIINFECTIVES, SYSTEMIC(J)	Antibiotic-Penicillin	Diseases of the digestive system	STERILE PREPARATION FOR INJECTION	PARENTERAL	2 to 5	<5 days	stop using product	Skin and subcutaneous tissue disorders	Skin and subcutaneous tissue
non-serious	NA	0-19	IPD	No	No	No	No	No	No	No	No	GENERAL ANTIINFECTIVES, SYSTEMIC(J)	Antibiotic-Aminoglycoside	Diseases of the digestive system	STERILE PREPARATION FOR INJECTION	PARENTERAL	<2	>5 days	stop using product	Skin and subcutaneous tissue disorders	Skin and subcutaneous tissue
non-serious	NA	0-19	IPD	No	No	No	No	No	No	No	No	GENITO URINARY SYSTEM AND SEX HORMONES(G)	Antibiotic-Nitroimidazole	Diseases of the digestive system	STERILE PREPARATION FOR INJECTION	PARENTERAL	2 to 5	<5 days	stop using product	Skin and subcutaneous tissue disorders	Skin and subcutaneous tissue
non-serious	NA	0-19	OPD	Yes	No	No	No	No	No	No	No	GENERAL ANTIINFECTIVES, SYSTEMIC(J)	Antibiotic-Cephalosporin	Diseases of the respiratory system	CAPSULE	ORAL	2 to 5	<5 days	stop using product	Skin and subcutaneous tissue disorders	Skin and subcutaneous tissue
serious	hospitalization	20-39	IPD	No	No	No	No	No	No	No	No	GENERAL ANTIINFECTIVES, SYSTEMIC(J)	Antibiotic-Cephalosporin	Diseases of the circulatory system	STERILE PREPARATION FOR INJECTION	PARENTERAL	2 to 5	<5 days	stop using product	Skin and subcutaneous tissue disorders	Skin and subcutaneous tissue
serious	hazard	40-59	IPD	No	No	No	No	No	No	No	No	GENERAL ANTIINFECTIVES, SYSTEMIC(J)	Antibiotic-Cephalosporin	Diseases of the digestive system	STERILE PREPARATION FOR INJECTION	PARENTERAL	2 to 5	<5 days	stop using product	Skin and subcutaneous tissue disorders	Skin and subcutaneous tissue
serious	hazard	40-59	IPD	No	No	No	No	No	No	No	No	GENERAL ANTIINFECTIVES, SYSTEMIC(J)	Antibiotic-Cephalosporin	Diseases of the digestive system	STERILE PREPARATION FOR INJECTION	PARENTERAL	2 to 5	<5 days	stop using product	Immune system disorders	Immune
non-serious	NA	60 and above	IPD	Yes	No	No	No	No	No	No	No	GENERAL ANTIINFECTIVES, SYSTEMIC(J)	Antibiotic-Penicillin	Diseases of the skin and subcutaneous tissue	STERILE PREPARATION FOR INJECTION	PARENTERAL	2 to 5	>5 days	stop using product	Skin and subcutaneous tissue disorders	Skin and subcutaneous tissue
non-serious	NA	60 and above	IPD	Yes	No	No	No	No	No	No	No	GENERAL ANTIINFECTIVES, SYSTEMIC(J)	Antibiotic-Penicillin	Diseases of the skin and subcutaneous tissue	STERILE PREPARATION FOR INJECTION	PARENTERAL	2 to 5	>5 days	stop using product	Immune system disorders	Immune
non-serious	NA	0-19	OPD	Yes	No	No	No	No	No	No	No	GENERAL ANTIINFECTIVES, SYSTEMIC(J)	Antibiotic-Penicillin	Diseases of the skin and subcutaneous tissue	TABLET	ORAL	<2	<5 days	stop using product	Skin and subcutaneous tissue disorders	Skin and subcutaneous tissue
non-serious	NA	0-19	OPD	Yes	No	No	No	No	No	No	No	GENERAL ANTIINFECTIVES, SYSTEMIC(J)	Antibiotic-Penicillin	Diseases of the skin and subcutaneous tissue	TABLET	ORAL	<2	<5 days	stop using product	Immune system disorders	Immune
non-serious	NA	0-19	OPD	Yes	No	No	No	No	No	No	No	GENERAL ANTIINFECTIVES, SYSTEMIC(J)	Antibiotic-Penicillin	Diseases of the skin and subcutaneous tissue	TABLET	ORAL	<2	<5 days	stop using product	Respiratory, thoracic and mediastinal	Respiratory, thoracic and mediastinal
non-serious	NA	20-39	IPD	No	No	No	No	No	No	No	No	GENERAL ANTIINFECTIVES, SYSTEMIC(J)	Antibiotic-Penicillin	Diseases of the respiratory system	TABLET	ORAL	2 to 5	>5 days	stop using product	Immune system disorders	Immune
non-serious	NA	20-39	IPD	No	No	No	No	No	No	No	No	GENERAL ANTIINFECTIVES, SYSTEMIC(J)	Antibiotic-Penicillin	Diseases of the respiratory system	TABLET	ORAL	2 to 5	>5 days	stop using product	Vascular disorders	Vascular disorders
non-serious	NA	0-19	OPD	No	No	No	No	No	No	No	No	GENERAL ANTIINFECTIVES, SYSTEMIC(J)	Antibiotic-Penicillin	Symptoms, signs and abnormal clinical and laboratory findings, not elsewhere classified	CAPSULE	ORAL	2 to 5	>5 days	stop using product	Skin and subcutaneous tissue disorders	Skin and subcutaneous tissue
non-serious	NA	40-59	OPD	NA	No	No	No	No	No	No	No	GENERAL ANTIINFECTIVES, SYSTEMIC(J)	Antibiotic-Sulfonamide	Certain infectious and parasitic diseases	TABLET	ORAL	<2	<5 days	stop using product	Skin and subcutaneous tissue disorders	Skin and subcutaneous tissue
non-serious	NA	40-59	OPD	NA	No	No	No	No	No	No	No	GENERAL ANTIINFECTIVES, SYSTEMIC(J)	Antibiotic-Sulfonamide	Certain infectious and parasitic diseases	TABLET	ORAL	<2	<5 days	stop using product	General disorders and administration site conditions	General disorders and administration
non-serious	NA	40-59	OPD	NA	No	No	No	No	No	No	No	GENERAL ANTIINFECTIVES, SYSTEMIC(J)	Antibiotic-Sulfonamide	Certain infectious and parasitic diseases	TABLET	ORAL	<2	<5 days	stop using product	Immune system disorders	Immune
non-serious	NA	40-59	IPD	No	No	No	No	No	No	No	No	GENERAL ANTIINFECTIVES, SYSTEMIC(J)	Antibiotic-Macrolide	Diseases of the respiratory system	TABLET	ORAL	>5	>5 days	stop using product	Skin and subcutaneous tissue disorders	Skin and subcutaneous tissue
non-serious	NA	60 and above	IPD	No	No	No	No	No	No	No	No	GENERAL ANTIINFECTIVES, SYSTEMIC(J)	Antibiotic-Cephalosporin	Diseases of the musculoskeletal system and connective tissue	STERILE PREPARATION FOR INJECTION	PARENTERAL	2 to 5	<5 days	stop using product	Skin and subcutaneous tissue disorders	Skin and subcutaneous tissue
non-serious	NA	60 and above	IPD	No	No	No	No	No	No	No	No	GENERAL ANTIINFECTIVES, SYSTEMIC(J)	Antibiotic-Cephalosporin	Diseases of the musculoskeletal system and connective tissue	STERILE PREPARATION FOR INJECTION	PARENTERAL	<2	<5 days	stop using product	Skin and subcutaneous tissue disorders	Skin and subcutaneous tissue
non-serious	NA	60 and above	IPD	No	No	No	No	No	No	No	No	GENERAL ANTIINFECTIVES, SYSTEMIC(J)	Antibiotic-Carbapenem	Diseases of the digestive system	STERILE PREPARATION FOR INJECTION	PARENTERAL	<2	<5 days	stop using product	Skin and subcutaneous tissue disorders	Skin and subcutaneous tissue
non-serious	NA	20-39	OPD	No	No	No	No	No	No	No	No	GENERAL ANTIINFECTIVES, SYSTEMIC(J)	Antibiotic-Macrolide	Symptoms, signs and abnormal clinical and laboratory findings, not elsewhere classified	NA	NA	>5	<5 days	recurrence but same dose	Respiratory, thoracic and mediastinal	Respiratory, thoracic and mediastinal
non-serious	NA	20-39	OPD	No	No	No	No	No	No	No	No	GENERAL ANTIINFECTIVES, SYSTEMIC(J)	Antibiotic-Macrolide	Symptoms, signs and abnormal clinical and laboratory findings, not elsewhere classified	NA	NA	>5	>5 days	recurrence but same dose	Cardiac	Cardiac
serious	hospitalization	60 and above	IPD	No	No	No	No	No	No	No	No	GENERAL ANTIINFECTIVES, SYSTEMIC(J)	Antibiotic-Penicillin	Diseases of the digestive system	CAPSULE	ORAL	<2	>5 days	stop using product	Immune system disorders	Immune
serious	hospitalization	60 and above	IPD	No	No	No	No	No	No	No	No	GENERAL ANTIINFECTIVES, SYSTEMIC(J)	Antibiotic-Penicillin	Diseases of the digestive system	CAPSULE	ORAL	<2	>5 days	stop using product	Vascular disorders	Vascular disorders
serious	hospitalization	60 and above	IPD	No	No	No	No	No	No	No	No	GENERAL ANTIINFECTIVES, SYSTEMIC(J)	Antibiotic-Penicillin	Diseases of the digestive system	CAPSULE	ORAL	<2	>5 days	stop using product	Skin and subcutaneous tissue disorders	Skin and subcutaneous tissue
serious	hospitalization	60 and above	IPD	No	No	No	No	No	No	No	No	GENERAL ANTIINFECTIVES, SYSTEMIC(J)	Antibiotic-Penicillin	Diseases of the digestive system	CAPSULE	ORAL	<2	>5 days	stop using product	Immune system disorders	Immune
non-serious	NA	60 and above	IPD	No	No	No	No	No	No	No	No	GENERAL ANTIINFECTIVES, SYSTEMIC(J)	Antibiotic-Carbapenem	Diseases of the genitourinary system	STERILE PREPARATION FOR INJECTION	PARENTERAL	<2	<5 days	stop using product	Skin and subcutaneous tissue disorders	Skin and subcutaneous tissue
serious	hospitalization	0-19	OPD	No	No	No	No	No	No	No	No	GENERAL ANTIINFECTIVES, SYSTEMIC(J)	Antibiotic-Cephalosporin	Diseases of the respiratory system	ELIXIR/SOLUTION/SYRUP	ORAL	<2	<5 days	stop using product	Skin and subcutaneous tissue disorders	Skin and subcutaneous tissue
non-serious	NA	60 and above	IPD	No	No	No	No	No	No	No	No	GENERAL ANTIINFECTIVES, SYSTEMIC(J)	Antibiotic-Penicillin	Diseases of the skin and subcutaneous tissue	STERILE PREPARATION FOR INJECTION	PARENTERAL	2 to 5	>5 days	stop using product	Skin and subcutaneous tissue disorders	Skin and subcutaneous tissue
non-serious	NA	0-19	OPD	No	No	No	No	No	No	No	No	GENERAL ANTIINFECTIVES, SYSTEMIC(J)	Antibiotic-Penicillin	Diseases of the respiratory system	ELIXIR/SOLUTION/SYRUP	ORAL	2 to 5	<5 days	stop using product	Skin and subcutaneous tissue disorders	Skin and subcutaneous tissue
non-serious	NA	60 and above	OPD	Yes	No	No	No	No	No	No	No	GENERAL ANTIINFECTIVES, SYSTEMIC(J)	Antibiotic-Penicillin	Certain infectious and parasitic diseases	CAPSULE	ORAL	2 to 5	>5 days	stop using product	Eye disorders	Eye
non-serious	NA	60 and above	OPD	Yes	No	No	No	No	No	No	No	GENERAL ANTIINFECTIVES, SYSTEMIC(J)	Antibiotic-Penicillin	Certain infectious and parasitic diseases	CAPSULE	ORAL	2 to 5	<5 days	stop using product	Immune system disorders	Immune
non-serious	NA	60 and above	OPD	Yes	No	No	No	No	No	No	No	GENERAL ANTIINFECTIVES, SYSTEMIC(J)	Antibiotic-Penicillin	Certain infectious and parasitic diseases	CAPSULE	ORAL	2 to 5	<5 days	stop using product	Skin and subcutaneous tissue disorders	Skin and subcutaneous tissue
non-serious	NA	0-19	IPD	No	No	No	No	No	No	No	No	GENERAL ANTIINFECTIVES, SYSTEMIC(J)	Antibiotic-Cephalosporin	Symptoms, signs and abnormal clinical and laboratory findings, not elsewhere classified	STERILE PREPARATION FOR INJECTION	PARENTERAL	<2	<5 days	stop using product	Skin and subcutaneous tissue disorders	Skin and subcutaneous tissue
non-serious	NA	0-19	IPD	No	No	No	No	No	No	No	No	GENERAL ANTIINFECTIVES, SYSTEMIC(J)	Antibiotic-Penicillin	Symptoms, signs and abnormal clinical and laboratory findings, not elsewhere classified	STERILE PREPARATION FOR INJECTION	PARENTERAL	2 to 5	<5 days	stop using product	Skin and subcutaneous tissue disorders	Skin and subcutaneous tissue
non-serious	NA	60 and above	OPD	No	No	No	No	No	No	No	No	GENERAL ANTIINFECTIVES, SYSTEMIC(J)	Antibiotic-Penicillin	Certain infectious and parasitic diseases	CAPSULE	ORAL	2 to 5	>5 days	stop using product	Skin and subcutaneous tissue disorders	Skin and subcutaneous tissue
serious	hospitalization	20-39	IPD	NA	No	No	No	No	No	No	No	GENERAL ANTIINFECTIVES, SYSTEMIC(J)	Antibiotic-Sulfonamide	Symptoms, signs and abnormal clinical and laboratory findings, not elsewhere classified	EMULSION/SUSPENSION	ORAL	<2	>5 days	Unknown	Skin and subcutaneous tissue disorders	Skin and subcutaneous tissue
serious	hospitalization	20-39	IPD	NA	No	No	No	No	No	No	No	GENERAL ANTIINFECTIVES, SYSTEMIC(J)	Antibiotic-Sulfonamide	Symptoms, signs and abnormal clinical and laboratory findings, not elsewhere classified	EMULSION/SUSPENSION	ORAL	<2	>5 days	Unknown	Immune system disorders	Immune
serious	hospitalization	20-39	IPD	NA	No	No	No	No	No	No	No	GENERAL ANTIINFECTIVES, SYSTEMIC(J)	Antibiotic-Sulfonamide	Symptoms, signs and abnormal clinical and laboratory findings, not elsewhere classified	EMULSION/SUSPENSION	ORAL	<2	<5 days	Unknown	Respiratory, thoracic and mediastinal	Respiratory, thoracic and mediastinal
serious	hospitalization	60 and above	IPD	Yes	No	No	No	No	No	No	No	GENERAL ANTIINFECTIVES, SYSTEMIC(J)	Antibiotic-Cephalosporin	Diseases of the circulatory system	STERILE PREPARATION FOR INJECTION	PARENTERAL	2 to 5	<5 days	stop using product	Skin and subcutaneous tissue disorders	Skin and subcutaneous tissue
serious	hospitalization	60 and above	IPD	Yes	No	No	No	No	No	No	No	GENERAL ANTIINFECTIVES, SYSTEMIC(J)	Antibiotic-Cephalosporin	Diseases of the circulatory system	STERILE PREPARATION FOR INJECTION	PARENTERAL	2 to 5	<5 days	stop using product	Immune system disorders	Immune
serious	hospitalization	60 and above	IPD	Yes	No	No	No	No	No	No	No	GENERAL ANTIINFECTIVES, SYSTEMIC(J)	Antibiotic-Aminoglycoside	Diseases of the circulatory system	STERILE PREPARATION FOR INJECTION	PARENTERAL	<2	<5 days	stop using product	Skin and subcutaneous tissue disorders	Skin and subcutaneous tissue
serious	hospitalization	60 and above	IPD	Yes	No	No	No	No	No	No	No	GENERAL ANTIINFECTIVES, SYSTEMIC(J)	Antibiotic-Aminoglycoside	Diseases of the circulatory system	STERILE PREPARATION FOR INJECTION	PARENTERAL	<2	<5 days	stop using product	Immune system disorders	Immune
serious	hospitalization	40-59	IPD	Yes	No	No	No	No	No	No	No	GENERAL ANTIINFECTIVES, SYSTEMIC(J)	Antibiotic-Cephalosporin	Diseases of the genitourinary system	STERILE PREPARATION FOR INJECTION	PARENTERAL	<2	<5 days	stop using product	Skin and subcutaneous tissue disorders	Skin and subcutaneous tissue
serious	died	60 and above	IPD	No	No	No	No	No	No	No	No	GENERAL ANTIINFECTIVES, SYSTEMIC(J)	Antibiotic-Cephalosporin	Certain infectious and parasitic diseases	STERILE PREPARATION FOR INJECTION	PARENTERAL	<2	<5 days	stop using product	Skin and subcutaneous tissue disorders	Skin and subcutaneous tissue
serious	died	60 and above	IPD	No	No	No	No	No	No	No	No	GENERAL ANTIINFECTIVES, SYSTEMIC(J)	Antibiotic-Cephalosporin	Certain infectious and parasitic diseases	STERILE PREPARATION FOR INJECTION	PARENTERAL	<2	<5 days	stop using product	Injury, poisoning and procedural complications	Injury, poisoning and procedural complications
serious	died	60 and above	IPD	No	No	No	No	No	No	No	No	GENERAL ANTIINFECTIVES, SYSTEMIC(J)	Antibiotic-Cephalosporin	Certain infectious and parasitic diseases	STERILE PREPARATION FOR INJECTION	PARENTERAL	<2	<5 days	stop using product	Immune system disorders	Immune
serious	died	60 and above	IPD	No	No	No	No	No	No	No	No	GENERAL ANTIINFECTIVES, SYSTEMIC(J)	Antibiotic-Cephalosporin	Certain infectious and parasitic diseases	STERILE PREPARATION FOR INJECTION	PARENTERAL	<2	<5 days	stop using product	Infections and infestations	Infections and infestations
serious	died	60 and above	IPD	No	No	No	No	No	No	No	No	GENERAL ANTIINFECTIVES, SYSTEMIC(J)	Antibiotic-Penicillin	Certain infectious and parasitic diseases	STERILE PREPARATION FOR INJECTION	PARENTERAL	2 to 5	>5 days	stop using product	Skin and subcutaneous tissue disorders	Skin and subcutaneous tissue
serious	died	60 and above	IPD	No	No	No	No	No	No	No	No	GENERAL ANTIINFECTIVES, SYSTEMIC(J)	Antibiotic-Penicillin	Certain infectious and parasitic diseases	STERILE PREPARATION FOR INJECTION	PARENTERAL	2 to 5	<5 days	stop using product	Immune system disorders	Immune
serious	died	60 and above	IPD	No	No	No	No	No	No	No	No	GENERAL ANTIINFECTIVES, SYSTEMIC(J)	Antibiotic-Penicillin	Certain infectious and parasitic diseases	STERILE PREPARATION FOR INJECTION	PARENTERAL	2 to 5	>5 days	stop using product	Infections and infestations	Infections and infestations
serious	died	60 and above	IPD	No	No	No	No	No	No	No	No	GENERAL ANTIINFECTIVES, SYSTEMIC(J)	Antibiotic-Penicillin	Certain infectious and parasitic diseases	STERILE PREPARATION FOR INJECTION	PARENTERAL	2 to 5	>5 days	stop using product	Injury, poisoning and procedural complications	Injury, poisoning and procedural complications
serious	died	60 and above	IPD	No	No	No	No	No	No	No	No	GENERAL ANTIINFECTIVES, SYSTEMIC(J)	Antibiotic-Carbapenem	Certain infectious and parasitic diseases	STERILE PREPARATION FOR INJECTION	PARENTERAL	2 to 5	>5 days	stop using product	Skin and subcutaneous tissue disorders	Skin and subcutaneous tissue
serious	died	60 and above	IPD	No	No	No	No	No	No	No	No	GENERAL ANTIINFECTIVES, SYSTEMIC(J)	Antibiotic-Carbapenem	Certain infectious and parasitic diseases	STERILE PREPARATION FOR INJECTION	PARENTERAL	2 to 5	>5 days	stop using product	Infections and infestations	Infections and infestations
serious	died	60 and above	IPD	No	No	No	No	No	No	No	No	GENERAL ANTIINFECTIVES, SYSTEMIC(J)	Antibiotic-Carbapenem	Certain infectious and parasitic diseases	STERILE PREPARATION FOR INJECTION	PARENTERAL	2 to 5	>5 days	stop using product	Immune system disorders	Immune
serious	died	60 and above	IPD	No	No	No	No	No	No	No	No	GENERAL ANTIINFECTIVES, SYSTEMIC(J)	Antibiotic-Carbapenem	Certain infectious and parasitic diseases	STERILE PREPARATION FOR INJECTION	PARENTERAL	2 to 5	>5 days	stop using product	Injury, poisoning and procedural complications	Injury, poisoning and procedural complications
serious	hospitalization	20-39	OPD	No	No	No	No	No	No	No	No	GENERAL ANTIINFECTIVES, SYSTEMIC(J)	Antibiotic-Penicillin	Diseases of the digestive system	CAPSULE	ORAL	<2	>5 days	stop using product	Skin and subcutaneous tissue disorders	Skin and subcutaneous tissue
serious	hospitalization	20-39	OPD	No	No	No	No	No	No	No	No	GENERAL ANTIINFECTIVES, SYSTEMIC(J)	Antibiotic-Penicillin	Diseases of the digestive system	CAPSULE	ORAL	<2	>5 days	stop using product	Immune system disorders	Immune
serious	hospitalization	20-39	OPD	No	No	No	No	No	No	No	No	GENERAL ANTIINFECTIVES, SYSTEMIC(J)	Antibiotic-Penicillin	Diseases of the digestive system	CAPSULE	ORAL	<2	>5 days	stop using product	Respiratory, thoracic and mediastinal	Respiratory, thoracic and mediastinal
serious	hospitalization	40-59	IPD	No	No	No	No	No	No	No	No	GENERAL ANTIINFECTIVES, SYSTEMIC(J)	Antibiotic-Carbapenem	Injury, poisoning and certain other consequences of external causes	STERILE PREPARATION FOR INJECTION	PARENTERAL	2 to 5	>5 days	stop using product	Skin and subcutaneous tissue disorders	Skin and subcutaneous tissue
serious	hospitalization	40-59	IPD	No	No	No	No	No	No	No	No	GENERAL ANTIINFECTIVES, SYSTEMIC(J)	Antibiotic-Carbapenem	Injury, poisoning and certain other consequences of external causes	STERILE PREPARATION FOR INJECTION	PARENTERAL	2 to 5	<5 days	stop using product	Immune system disorders	Immune
non-serious	NA	60 and above	IPD	No	No	No	No	No	No	No	No	GENERAL ANTIINFECTIVES, SYSTEMIC(J)	Antibiotic-Cephalosporin	Symptoms, signs and abnormal clinical and laboratory findings, not elsewhere classified	STERILE PREPARATION FOR INJECTION	PARENTERAL	<2	>5 days	stop using product	Skin and subcutaneous tissue disorders	Skin and subcutaneous tissue
non-serious	NA	60 and above	IPD	No	No	No	No	No	No	No	No	GENERAL ANTIINFECTIVES, SYSTEMIC(J)	Antibiotic-Carbapenem	Symptoms, signs and abnormal clinical and laboratory findings, not elsewhere classified	STERILE PREPARATION FOR INJECTION	PARENTERAL	2 to 5	<5 days	stop using product	Skin and subcutaneous tissue disorders	Skin and subcutaneous tissue
non-serious	NA	60 and above	IPD	No	No	No	No	No	No	No	No	GENERAL ANTIINFECTIVES, SYSTEMIC(J)	Antibiotic-Lincosamide	Symptoms, signs and abnormal clinical and laboratory findings, not elsewhere classified	STERILE PREPARATION FOR INJECTION	PARENTERAL	2 to 5	>5 days	stop using product	Skin and subcutaneous tissue disorders	Skin and subcutaneous tissue
serious	hospitalization	40-59	OPD	No	No	No	No	No	No	No	No	GENERAL ANTIINFECTIVES, SYSTEMIC(J)	Antibiotic-Cephalosporin	Diseases of the skin and subcutaneous tissue	CAPSULE	ORAL	2 to 5	>5 days	stop using product	Skin and subcutaneous tissue disorders	Skin and subcutaneous tissue
non-serious	NA	20-39	IPD	No	No	No	No	No	No	No	No	GENERAL ANTIINFECTIVES, SYSTEMIC(J)	Antibiotic-Penicillin	Diseases of the respiratory system	STERILE PREPARATION FOR INJECTION	PARENTERAL	2 to 5	<5 days	stop using product	Skin and subcutaneous tissue disorders	Skin and subcutaneous tissue
serious	hospitalization	60 and above	IPD	No	No	No	No	No	No	No	No	GENERAL ANTIINFECTIVES, SYSTEMIC(J)	Antibiotic-Cephalosporin	Diseases of the circulatory system	STERILE PREPARATION FOR INJECTION	PARENTERAL	<2	<5 days	stop using product	Skin and subcutaneous tissue disorders	Skin and subcutaneous tissue
serious	hospitalization	60 and above	IPD	No	No	No	No	No	No	No	No	GENERAL ANTIINFECTIVES, SYSTEMIC(J)	Antibiotic-Lincosamide	Diseases of the circulatory system	STERILE PREPARATION FOR INJECTION	PARENTERAL	2 to 5	<5 days	stop using product	Skin and subcutaneous tissue disorders	Skin and subcutaneous tissue
serious	hospitalization	40-59	OPD	No	No	No	No	No	No	No	No	GENERAL ANTIINFECTIVES, SYSTEMIC(J)	Antibiotic-Penicillin	Diseases of the respiratory system	CAPSULE	ORAL	2 to 5	>5 days	stop using product	Skin and subcutaneous tissue disorders	Skin and subcutaneous tissue
non-serious	NA	20-39	OPD	No	No	No	No	No	No	No	No	GENERAL ANTIINFECTIVES, SYSTEMIC(J)	Antibiotic-Tetracycline	Diseases of the skin and subcutaneous tissue	TABLET	ORAL	<2	>5 days	stop using product	Eye disorders	Eye
non-serious	NA	20-39	OPD	No	No	No	No	No	No	No	No	GENERAL ANTIINFECTIVES, SYSTEMIC(J)	Antibiotic-Tetracycline	Diseases of the skin and subcutaneous tissue	TABLET	ORAL	<2	>5 days	stop using product	Skin and subcutaneous tissue disorders	Skin and subcutaneous tissue
non-serious	NA	20-39	OPD	No	No	No	No	No	No	No	No	GENERAL ANTIINFECTIVES, SYSTEMIC(J)	Antibiotic-Tetracycline	Diseases of the skin and subcutaneous tissue	TABLET	ORAL	<2	<5 days	stop using product	Immune system disorders	Immune
non-serious	NA	20-39	OPD	No	No	No	No	No	No	No	No	GENERAL ANTIINFECTIVES, SYSTEMIC(J)	Antibiotic-Tetracycline	Diseases of the skin and subcutaneous tissue	TABLET	ORAL	<2	<5 days	stop using product	Gastrointestinal disorders	Gastrointestinal
non-serious	NA	20-39	OPD	No	No	No	No	No	No	No	No	GENERAL ANTIINFECTIVES, SYSTEMIC(J)	Antibiotic-Tetracycline	Diseases of the skin and subcutaneous tissue	TABLET	ORAL	<2	<5 days	stop using product	Respiratory, thoracic and mediastinal	Respiratory, thoracic and mediastinal
non-serious	NA	20-39	OPD	No	No	No	No	No	No	No	No	GENERAL ANTIINFECTIVES, SYSTEMIC(J)	Antibiotic-Tetracycline	Diseases of the skin and subcutaneous tissue	TABLET	ORAL	<2	<5 days	stop using product	Cardiac	Cardiac
serious	hospitalization	60 and above	OPD	Yes	No	No	No	No	No	No	No	GENERAL ANTIINFECTIVES, SYSTEMIC(J)	Antibiotic-Cephalosporin	Diseases of the respiratory system	CAPSULE	ORAL	2 to 5	<5 days	stop using product	General disorders and administration site conditions	General disorders and administration
serious	hospitalization	60 and above	OPD	Yes	No	No	No	No	No	No	No	GENERAL ANTIINFECTIVES, SYSTEMIC(J)	Antibiotic-Cephalosporin	Diseases of the respiratory system	CAPSULE	ORAL	2 to 5	>5 days	stop using product	Respiratory, thoracic and mediastinal	Respiratory, thoracic and mediastinal
serious	hospitalization	60 and above	OPD	Yes	No	No	No	No	No	No	No	GENERAL ANTIINFECTIVES, SYSTEMIC(J)	Antibiotic-Cephalosporin	Diseases of the respiratory system	CAPSULE	ORAL	2 to 5	>5 days	stop using product	Cardiac	Cardiac
serious	hospitalization	60 and above	OPD	Yes	No	No	No	No	No	No	No	GENERAL ANTIINFECTIVES, SYSTEMIC(J)	Antibiotic-Cephalosporin	Diseases of the respiratory system	CAPSULE	ORAL	2 to 5	>5 days	stop using product	Nervous system disorders	Nervous system disorders
serious	hospitalization	60 and above	OPD	Yes	No	No	No	No	No	No	No	GENERAL ANTIINFECTIVES, SYSTEMIC(J)	Antibiotic-Cephalosporin	Diseases of the respiratory system	CAPSULE	ORAL	2 to 5	>5 days	stop using product	Gastrointestinal disorders	Gastrointestinal
non-serious	NA	40-59	OPD	No	No	No	No	No	No	No	No	GENERAL ANTIINFECTIVES, SYSTEMIC(J)	Antibiotic-Penicillin	Injury, poisoning and certain other consequences of external causes	TABLET	ORAL	2 to 5	>5 days	stop using product	Skin and subcutaneous tissue disorders	Skin and subcutaneous tissue
non-serious	NA	40-59	OPD	No	No	No	No	No	No	No	No	GENERAL ANTIINFECTIVES, SYSTEMIC(J)	Antibiotic-Penicillin	Injury, poisoning and certain other consequences of external causes	TABLET	ORAL	2 to 5	>5 days	stop using product	Immune system disorders	Immune
non-serious	NA	20-39	IPD	No	No	No	No	No	No	No	No	GENERAL ANTIINFECTIVES, SYSTEMIC(J)	Antibiotic-Sulfonamide	Certain infectious and parasitic diseases	TABLET	ORAL	<2	>5 days	stop using product	Skin and subcutaneous tissue disorders	Skin and subcutaneous tissue
non-serious	NA	20-39	IPD	No	No	No	No	No	No	No	No	GENERAL ANTIINFECTIVES, SYSTEMIC(J)	Antibiotic-Cephalosporin	Diseases of the genitourinary system	STERILE PREPARATION FOR INJECTION	PARENTERAL	<2	>5 days	stop using product	Skin and subcutaneous tissue disorders	Skin and subcutaneous tissue
non-serious	NA	40-59	OPD	NA	No	No	No	No	No	No	No	GENERAL ANTIINFECTIVES, SYSTEMIC(J)	Antibiotic-Tetracycline	Diseases of the musculoskeletal system and connective tissue	CAPSULE	ORAL	<2	>5 days	stop using product	Skin and subcutaneous tissue disorders	Skin and subcutaneous tissue
non-serious	NA	40-59	OPD	NA	No	No	No	No	No	No	No	GENERAL ANTIINFECTIVES, SYSTEMIC(J)	Antibiotic-Tetracycline	Diseases of the musculoskeletal system and connective tissue	CAPSULE	ORAL	<2	>5 days	stop using product	General disorders and administration site conditions	General disorders and administration
non-serious	NA	40-59	OPD	NA	No	No	No	No	No	No	No	GENERAL ANTIINFECTIVES, SYSTEMIC(J)	Antibiotic-Tetracycline	Diseases of the musculoskeletal system and connective tissue	CAPSULE	ORAL	<2	>5 days	stop using product	Immune system disorders	Immune
non-serious	NA	20-39	OPD	Yes	No	No	No	No	No	No	No	GENERAL ANTIINFECTIVES, SYSTEMIC(J)	Antibiotic-Tetracycline	Diseases of the respiratory system	CAPSULE	ORAL	<2	>5 days	stop using product	Skin and subcutaneous tissue disorders	Skin and subcutaneous tissue
non-serious	NA	20-39	OPD	Yes	No	No	No	No	No	No	No	GENERAL ANTIINFECTIVES, SYSTEMIC(J)	Antibiotic-Tetracycline	Diseases of the respiratory system	CAPSULE	ORAL	<2	>5 days	stop using product	General disorders and administration site conditions	General disorders and administration
non-serious	NA	20-39	OPD	Yes	No	No	No	No	No	No	No	GENERAL ANTIINFECTIVES, SYSTEMIC(J)	Antibiotic-Tetracycline	Diseases of the respiratory system	CAPSULE	ORAL	<2	>5 days	stop using product	Immune system disorders	Immune
serious	hospitalization	0-19	IPD	NA	No	No	No	No	No	No	No	GENERAL ANTIINFECTIVES, SYSTEMIC(J)	Antibiotic-Penicillin	Diseases of the respiratory system	STERILE PREPARATION FOR INJECTION	PARENTERAL	<2	>5 days	stop using product	Skin and subcutaneous tissue disorders	Skin and subcutaneous tissue
serious	hospitalization	0-19	IPD	NA	No	No	No	No	No	No	No	GENERAL ANTIINFECTIVES, SYSTEMIC(J)	Antibiotic-Penicillin	Diseases of the respiratory system	STERILE PREPARATION FOR INJECTION	PARENTERAL	<2	>5 days	stop using product	Respiratory, thoracic and mediastinal	Respiratory, thoracic and mediastinal
serious	hospitalization	0-19	IPD	NA	No	No	No	No	No	No	No	GENERAL ANTIINFECTIVES, SYSTEMIC(J)	Antibiotic-Penicillin	Diseases of the respiratory system	STERILE PREPARATION FOR INJECTION	PARENTERAL	<2	>5 days	stop using product	Immune system disorders	Immune
non-serious	NA	0-19	OPD	No	No	No	No	No	No	No	No	GENERAL ANTIINFECTIVES, SYSTEMIC(J)	Antibiotic-Penicillin	Injury, poisoning and certain other consequences of external causes	STERILE PREPARATION FOR INJECTION	PARENTERAL	>5	>5 days	stop using product	Eye disorders	Eye
non-serious	NA	0-19	OPD	No	No	No	No	No	No	No	No	GENERAL ANTIINFECTIVES, SYSTEMIC(J)	Antibiotic-Penicillin	Injury, poisoning and certain other consequences of external causes	STERILE PREPARATION FOR INJECTION	PARENTERAL	>5	>5 days	stop using product	Skin and subcutaneous tissue disorders	Skin and subcutaneous tissue
non-serious	NA	0-19	OPD	No	No	No	No	No	No	No	No	GENERAL ANTIINFECTIVES, SYSTEMIC(J)	Antibiotic-Penicillin	Injury, poisoning and certain other consequences of external causes	STERILE PREPARATION FOR INJECTION	PARENTERAL	>5	>5 days	stop using product	Immune system disorders	Immune
serious	hospitalization	0-19	IPD	NA	No	No	No	No	No	No	No	GENERAL ANTIINFECTIVES, SYSTEMIC(J)	Antibiotic-Cephalosporin	Certain infectious and parasitic diseases	STERILE PREPARATION FOR INJECTION	PARENTERAL	<2	>5 days	stop using product	Skin and subcutaneous tissue disorders	Skin and subcutaneous tissue
serious	hospitalization	40-59	IPD	NA	No	No	No	No	No	No	No	GENERAL ANTIINFECTIVES, SYSTEMIC(J)	Antibiotic-Penicillin	Diseases of the eye and adnexa	TABLET	ORAL	<2	>5 days	stop using product	Immune system disorders	Immune
serious	hospitalization	40-59	IPD	NA	No	No	No	No	No	No	No	GENERAL ANTIINFECTIVES, SYSTEMIC(J)	Antibiotic-Penicillin	Diseases of the eye and adnexa	TABLET	ORAL	<2	<5 days	stop using product	Vascular disorders	Vascular disorders
serious	hospitalization	0-19	IPD	NA	No	No	No	No	No	No	No	GENERAL ANTIINFECTIVES, SYSTEMIC(J)	Antibiotic-Cephalosporin	Certain infectious and parasitic diseases	STERILE PREPARATION FOR INJECTION	PARENTERAL	<2	>5 days	stop using product	Skin and subcutaneous tissue disorders	Skin and subcutaneous tissue
serious	hospitalization	0-19	IPD	NA	No	No	No	No	No	No	No	GENERAL ANTIINFECTIVES, SYSTEMIC(J)	Antibiotic-Cephalosporin	Certain infectious and parasitic diseases	STERILE PREPARATION FOR INJECTION	PARENTERAL	<2	>5 days	stop using product	Immune system disorders	Immune
serious	Other	20-39	OPD	NA	No	No	No	No	No	No	No	GENERAL ANTIINFECTIVES, SYSTEMIC(J)	Antibiotic-Sulfonamide	Factors influencing health status and contact with health services	TABLET	ORAL	<2	>5 days	stop using product	Skin and subcutaneous tissue disorders	Skin and subcutaneous tissue
non-serious	NA	0-19	OPD	NA	No	No	No	No	No	No	No	GENERAL ANTIINFECTIVES, SYSTEMIC(J)	Antibiotic-Penicillin	Injury, poisoning and certain other consequences of external causes	DRY SYRUP	ORAL	2 to 5	>5 days	stop using product	Skin and subcutaneous tissue disorders	Skin and subcutaneous tissue
serious	hospitalization	40-59	OPD	Yes	No	No	No	No	No	No	No	GENERAL ANTIINFECTIVES, SYSTEMIC(J)	Antibiotic-Penicillin	Diseases of the musculoskeletal system and connective tissue	CAPSULE	ORAL	<2	<5 days	stop using product	Immune system disorders	Immune
serious	hospitalization	40-59	OPD	Yes	No	No	No	No	No	No	No	GENERAL ANTIINFECTIVES, SYSTEMIC(J)	Antibiotic-Penicillin	Diseases of the musculoskeletal system and connective tissue	CAPSULE	ORAL	<2	>5 days	stop using product	Vascular disorders	Vascular disorders
non-serious	NA	0-19	OPD	NA	No	No	No	No	No	No	No	GENERAL ANTIINFECTIVES, SYSTEMIC(J)	Antibiotic-Penicillin	Diseases of the circulatory system	TABLET	ORAL	<2	>5 days	stop using product	Skin and subcutaneous tissue disorders	Skin and subcutaneous tissue
serious	hospitalization	0-19	IPD	NA	No	No	No	No	No	No	No	GENERAL ANTIINFECTIVES, SYSTEMIC(J)	Antibiotic-Penicillin	Certain infectious and parasitic diseases	STERILE PREPARATION FOR INJECTION	PARENTERAL	<2	>5 days	stop using product	Skin and subcutaneous tissue disorders	Skin and subcutaneous tissue
serious	hospitalization	0-19	IPD	NA	No	No	No	No	No	No	No	GENERAL ANTIINFECTIVES, SYSTEMIC(J)	Antibiotic-Penicillin	Diseases of the respiratory system	DRY SYRUP	ORAL	2 to 5	>5 days	stop using product	Skin and subcutaneous tissue disorders	Skin and subcutaneous tissue
non-serious	NA	0-19	IPD	No	No	No	No	No	No	No	No	GENERAL ANTIINFECTIVES, SYSTEMIC(J)	Antibiotic-Lincosamide	Injury, poisoning and certain other consequences of external causes	STERILE PREPARATION FOR INJECTION	PARENTERAL	>5	>5 days	stop using product	Skin and subcutaneous tissue disorders	Skin and subcutaneous tissue
non-serious	NA	60 and above	IPD	Yes	No	No	No	No	No	No	No	GENERAL ANTIINFECTIVES, SYSTEMIC(J)	Antibiotic-Carbapenem	Certain infectious and parasitic diseases	STERILE PREPARATION FOR INJECTION	PARENTERAL	2 to 5	>5 days	stop using product	Skin and subcutaneous tissue disorders	Skin and subcutaneous tissue
non-serious	NA	60 and above	IPD	Yes	No	No	No	No	No	No	No	GENERAL ANTIINFECTIVES, SYSTEMIC(J)	Antibiotic-Carbapenem	Certain infectious and parasitic diseases	STERILE PREPARATION FOR INJECTION	PARENTERAL	2 to 5	>5 days	stop using product	Skin and subcutaneous tissue disorders	Skin and subcutaneous tissue
non-serious	NA	60 and above	IPD	Yes	No	No	No	No	No	No	No	GENERAL ANTIINFECTIVES, SYSTEMIC(J)	Antibiotic-Carbapenem	Certain infectious and parasitic diseases	STERILE PREPARATION FOR INJECTION	PARENTERAL	2 to 5	>5 days	stop using product	Skin and subcutaneous tissue disorders	Skin and subcutaneous tissue
non-serious	NA	60 and above	IPD	Yes	No	No	No	No	No	No	No	GENERAL ANTIINFECTIVES, SYSTEMIC(J)	Antibiotic-Carbapenem	Certain infectious and parasitic diseases	STERILE PREPARATION FOR INJECTION	PARENTERAL	2 to 5	>5 days	stop using product	Skin and subcutaneous tissue disorders	Skin and subcutaneous tissue
serious	hospitalization	0-19	IPD	No	No	No	No	No	No	No	No	GENERAL ANTIINFECTIVES, SYSTEMIC(J)	Antibiotic-Penicillin	Diseases of the respiratory system	STERILE PREPARATION FOR INJECTION	PARENTERAL	2 to 5	<5 days	stop using product	Skin and subcutaneous tissue disorders	Skin and subcutaneous tissue
non-serious	NA	20-39	OPD	Yes	No	No	No	No	No	No	No	GENERAL ANTIINFECTIVES, SYSTEMIC(J)	Antibiotic-Tetracycline	Injury, poisoning and certain other consequences of external causes	CAPSULE	ORAL	<2	>5 days	stop using product	Gastrointestinal disorders	Gastrointestinal
non-serious	NA	20-39	OPD	Yes	No	No	No	No	No	No	No	GENERAL ANTIINFECTIVES, SYSTEMIC(J)	Antibiotic-Tetracycline	Injury, poisoning and certain other consequences of external causes	CAPSULE	ORAL	<2	>5 days	stop using product	Skin and subcutaneous tissue disorders	Skin and subcutaneous tissue
non-serious	NA	20-39	OPD	Yes	No	No	No	No	No	No	No	GENERAL ANTIINFECTIVES, SYSTEMIC(J)	Antibiotic-Tetracycline	Injury, poisoning and certain other consequences of external causes	CAPSULE	ORAL	<2	>5 days	stop using product	Immune system disorders	Immune
non-serious	NA	20-39	OPD	Yes	No	No	No	No	No	No	No	GENERAL ANTIINFECTIVES, SYSTEMIC(J)	Antibiotic-Tetracycline	Injury, poisoning and certain other consequences of external causes	CAPSULE	ORAL	<2	>5 days	stop using product	Skin and subcutaneous tissue disorders	Skin and subcutaneous tissue
non-serious	NA	0-19	OPD	No	No	No	No	No	No	No	No	GENERAL ANTIINFECTIVES, SYSTEMIC(J)	Antibiotic-Penicillin	Diseases of the respiratory system	DRY SYRUP	ORAL	2 to 5	<5 days	stop using product	Skin and subcutaneous tissue disorders	Skin and subcutaneous tissue
non-serious	NA	0-19	OPD	No	No	No	No	No	No	No	No	GENERAL ANTIINFECTIVES, SYSTEMIC(J)	Antibiotic-Penicillin	Diseases of the respiratory system	DRY SYRUP	ORAL	2 to 5	<5 days	stop using product	Immune system disorders	Immune
non-serious	NA	60 and above	OPD	No	No	No	No	No	No	No	No	GENERAL ANTIINFECTIVES, SYSTEMIC(J)	Antibiotic-Penicillin	Diseases of the skin and subcutaneous tissue	CAPSULE	ORAL	2 to 5	>5 days	stop using product	Skin and subcutaneous tissue disorders	Skin and subcutaneous tissue
non-serious	NA	40-59	OPD	No	No	No	No	No	No	No	No	GENERAL ANTIINFECTIVES, SYSTEMIC(J)	Antibiotic-Penicillin	Injury, poisoning and certain other consequences of external causes	NA	NA	>5	<5 days	stop using product	Skin and subcutaneous tissue disorders	Skin and subcutaneous tissue
serious	Other	40-59	OPD	NA	No	No	No	No	No	No	No	GENERAL ANTIINFECTIVES, SYSTEMIC(J)	Antibiotic-Penicillin	Factors influencing health status and contact with health services	CAPSULE	ORAL	2 to 5	>5 days	stop using product	Skin and subcutaneous tissue disorders	Skin and subcutaneous tissue
serious	Other	40-59	OPD	NA	No	No	No	No	No	No	No	GENERAL ANTIINFECTIVES, SYSTEMIC(J)	Antibiotic-Penicillin	Factors influencing health status and contact with health services	CAPSULE	ORAL	2 to 5	>5 days	stop using product	Infections and infestations	Infections and infestations
serious	Other	40-59	OPD	NA	No	No	No	No	No	No	No	GENERAL ANTIINFECTIVES, SYSTEMIC(J)	Antibiotic-Penicillin	Factors influencing health status and contact with health services	CAPSULE	ORAL	2 to 5	>5 days	stop using product	Immune system disorders	Immune
serious	Other	40-59	OPD	NA	No	No	No	No	No	No	No	GENERAL ANTIINFECTIVES, SYSTEMIC(J)	Antibiotic-Penicillin	Factors influencing health status and contact with health services	CAPSULE	ORAL	2 to 5	>5 days	stop using product	Injury, poisoning and procedural complications	Injury, poisoning and procedural complications
non-serious	NA	60 and above	IPD	No	No	No	No	No	No	No	No	GENERAL ANTIINFECTIVES, SYSTEMIC(J)	Antibiotic-Cephalosporin	Certain infectious and parasitic diseases	STERILE PREPARATION FOR INJECTION	PARENTERAL	<2	>5 days	stop using product	Vascular disorders	Vascular disorders
non-serious	NA	60 and above	IPD	No	No	No	No	No	No	No	No	GENERAL ANTIINFECTIVES, SYSTEMIC(J)	Antibiotic-Cephalosporin	Certain infectious and parasitic diseases	STERILE PREPARATION FOR INJECTION	PARENTERAL	<2	<5 days	stop using product	Skin and subcutaneous tissue disorders	Skin and subcutaneous tissue
non-serious	NA	60 and above	IPD	No	No	No	No	No	No	No	No	GENERAL ANTIINFECTIVES, SYSTEMIC(J)	Antibiotic-Cephalosporin	Certain infectious and parasitic diseases	STERILE PREPARATION FOR INJECTION	PARENTERAL	<2	<5 days	stop using product	General disorders and administration site conditions	General disorders and administration
serious	hospitalization	20-39	IPD	NA	No	No	No	No	No	No	No	GENERAL ANTIINFECTIVES, SYSTEMIC(J)	Antibiotic-Cephalosporin	Symptoms, signs and abnormal clinical and laboratory findings, not elsewhere classified	STERILE PREPARATION FOR INJECTION	PARENTERAL	<2	>5 days	stop using product	Skin and subcutaneous tissue disorders	Skin and subcutaneous tissue
serious	hospitalization	20-39	IPD	NA	No	No	No	No	No	No	No	GENERAL ANTIINFECTIVES, SYSTEMIC(J)	Antibiotic-Cephalosporin	Symptoms, signs and abnormal clinical and laboratory findings, not elsewhere classified	STERILE PREPARATION FOR INJECTION	PARENTERAL	<2	>5 days	stop using product	Respiratory, thoracic and mediastinal	Respiratory, thoracic and mediastinal
serious	hospitalization	20-39	IPD	NA	No	No	No	No	No	No	No	GENERAL ANTIINFECTIVES, SYSTEMIC(J)	Antibiotic-Cephalosporin	Symptoms, signs and abnormal clinical and laboratory findings, not elsewhere classified	STERILE PREPARATION FOR INJECTION	PARENTERAL	<2	>5 days	stop using product	Immune system disorders	Immune
serious	hospitalization	0-19	IPD	No	No	No	No	No	No	No	No	GENERAL ANTIINFECTIVES, SYSTEMIC(J)	Antibiotic-Sulfonamide	Certain infectious and parasitic diseases	EMULSION/SUSPENSION	ORAL	2 to 5	<5 days	stop using product	Skin and subcutaneous tissue disorders	Skin and subcutaneous tissue
serious	hospitalization	60 and above	IPD	NA	No	No	No	No	No	No	No	GENERAL ANTIINFECTIVES, SYSTEMIC(J)	Antibiotic-Cephalosporin	Certain infectious and parasitic diseases	STERILE PREPARATION FOR INJECTION	PARENTERAL	<2	>5 days	stop using product	Skin and subcutaneous tissue disorders	Skin and subcutaneous tissue
serious	hospitalization	60 and above	IPD	NA	No	No	No	No	No	No	No	GENERAL ANTIINFECTIVES, SYSTEMIC(J)	Antibiotic-Cephalosporin	Certain infectious and parasitic diseases	STERILE PREPARATION FOR INJECTION	PARENTERAL	<2	>5 days	stop using product	Immune system disorders	Immune
serious	hospitalization	60 and above	IPD	NA	No	No	No	No	No	No	No	GENERAL ANTIINFECTIVES, SYSTEMIC(J)	Antibiotic-Cephalosporin	Certain infectious and parasitic diseases	STERILE PREPARATION FOR INJECTION	PARENTERAL	<2	>5 days	stop using product	Respiratory, thoracic and mediastinal	Respiratory, thoracic and mediastinal
serious	hospitalization	60 and above	IPD	NA	No	No	No	No	No	No	No	GENERAL ANTIINFECTIVES, SYSTEMIC(J)	Antibiotic-Cephalosporin	Certain infectious and parasitic diseases	STERILE PREPARATION FOR INJECTION	PARENTERAL	<2	>5 days	stop using product	Skin and subcutaneous tissue disorders	Skin and subcutaneous tissue
serious	hospitalization	60 and above	IPD	NA	No	No	No	No	No	No	No	GENERAL ANTIINFECTIVES, SYSTEMIC(J)	Antibiotic-Cephalosporin	Certain infectious and parasitic diseases	STERILE PREPARATION FOR INJECTION	PARENTERAL	<2	>5 days	stop using product	Respiratory, thoracic and mediastinal	Respiratory, thoracic and mediastinal
serious	hospitalization	60 and above	IPD	NA	No	No	No	No	No	No	No	GENERAL ANTIINFECTIVES, SYSTEMIC(J)	Antibiotic-Cephalosporin	Certain infectious and parasitic diseases	STERILE PREPARATION FOR INJECTION	PARENTERAL	<2	>5 days	stop using product	Immune system disorders	Immune
serious	hospitalization	60 and above	IPD	NA	No	No	No	No	No	No	No	GENERAL ANTIINFECTIVES, SYSTEMIC(J)	Antibiotic-Tetracycline	Certain infectious and parasitic diseases	CAPSULE	ORAL	<2	<5 days	stop using product	Skin and subcutaneous tissue disorders	Skin and subcutaneous tissue
serious	hospitalization	60 and above	IPD	NA	No	No	No	No	No	No	No	GENERAL ANTIINFECTIVES, SYSTEMIC(J)	Antibiotic-Tetracycline	Certain infectious and parasitic diseases	CAPSULE	ORAL	<2	<5 days	stop using product	Immune system disorders	Immune
serious	hospitalization	60 and above	IPD	NA	No	No	No	No	No	No	No	GENERAL ANTIINFECTIVES, SYSTEMIC(J)	Antibiotic-Tetracycline	Certain infectious and parasitic diseases	CAPSULE	ORAL	<2	<5 days	stop using product	Respiratory, thoracic and mediastinal	Respiratory, thoracic and mediastinal
non-serious	NA	40-59	OPD	No	No	No	No	No	No	No	No	GENERAL ANTIINFECTIVES, SYSTEMIC(J)	Antibiotic-Sulfonamide	Certain infectious and parasitic diseases	TABLET	ORAL	<2	<5 days	stop using product	Skin and subcutaneous tissue disorders	Skin and subcutaneous tissue
non-serious	NA	20-39	IPD	NA	No	No	No	No	No	No	No	GENERAL ANTIINFECTIVES, SYSTEMIC(J)	Antibiotic-Cephalosporin	Symptoms, signs and abnormal clinical and laboratory findings, not elsewhere classified	GRANULE/POWDER	ORAL	<2	<5 days	Unknown	Skin and subcutaneous tissue disorders	Skin and subcutaneous tissue
serious	hospitalization	40-59	IPD	No	No	No	No	No	No	No	No	GENERAL ANTIINFECTIVES, SYSTEMIC(J)	Antibiotic-Sulfonamide	Certain infectious and parasitic diseases	TABLET	ORAL	<2	<5 days	stop using product	Skin and subcutaneous tissue disorders	Skin and subcutaneous tissue
serious	hospitalization	40-59	IPD	No	No	No	No	No	No	No	No	GENERAL ANTIINFECTIVES, SYSTEMIC(J)	Antibiotic-Sulfonamide	Certain infectious and parasitic diseases	TABLET	ORAL	<2	<5 days	stop using product	Injury, poisoning and procedural complications	Injury, poisoning and procedural complications
serious	hospitalization	40-59	IPD	No	No	No	No	No	No	No	No	GENERAL ANTIINFECTIVES, SYSTEMIC(J)	Antibiotic-Sulfonamide	Certain infectious and parasitic diseases	TABLET	ORAL	<2	<5 days	stop using product	Immune system disorders	Immune
serious	hospitalization	40-59	IPD	No	No	No	No	No	No	No	No	GENERAL ANTIINFECTIVES, SYSTEMIC(J)	Antibiotic-Sulfonamide	Certain infectious and parasitic diseases	TABLET	ORAL	<2	<5 days	stop using product	Infections and infestations	Infections and infestations
serious	hospitalization	40-59	IPD	No	No	No	No	No	No	No	No	GENERAL ANTIINFECTIVES, SYSTEMIC(J)	Antibiotic-Fluoroquinolone	Certain infectious and parasitic diseases	TABLET	ORAL	<2	<5 days	stop using product	Skin and subcutaneous tissue disorders	Skin and subcutaneous tissue
serious	hospitalization	40-59	IPD	No	No	No	No	No	No	No	No	GENERAL ANTIINFECTIVES, SYSTEMIC(J)	Antibiotic-Fluoroquinolone	Certain infectious and parasitic diseases	TABLET	ORAL	<2	>5 days	stop using product	Infections and infestations	Infections and infestations
serious	hospitalization	40-59	IPD	No	No	No	No	No	No	No	No	GENERAL ANTIINFECTIVES, SYSTEMIC(J)	Antibiotic-Fluoroquinolone	Certain infectious and parasitic diseases	TABLET	ORAL	<2	<5 days	stop using product	Immune system disorders	Immune
serious	hospitalization	40-59	IPD	No	No	No	No	No	No	No	No	GENERAL ANTIINFECTIVES, SYSTEMIC(J)	Antibiotic-Fluoroquinolone	Certain infectious and parasitic diseases	TABLET	ORAL	<2	<5 days	stop using product	Injury, poisoning and procedural complications	Injury, poisoning and procedural complications
serious	hospitalization	40-59	IPD	No	No	No	No	No	No	No	No	GENERAL ANTIINFECTIVES, SYSTEMIC(J)	Antibiotic-Aminoglycoside	Certain infectious and parasitic diseases	STERILE PREPARATION FOR INJECTION	PARENTERAL	>5	<5 days	stop using product	Skin and subcutaneous tissue disorders	Skin and subcutaneous tissue
serious	hospitalization	40-59	IPD	No	No	No	No	No	No	No	No	GENERAL ANTIINFECTIVES, SYSTEMIC(J)	Antibiotic-Aminoglycoside	Certain infectious and parasitic diseases	STERILE PREPARATION FOR INJECTION	PARENTERAL	>5	<5 days	stop using product	Immune system disorders	Immune
serious	hospitalization	40-59	IPD	No	No	No	No	No	No	No	No	GENERAL ANTIINFECTIVES, SYSTEMIC(J)	Antibiotic-Aminoglycoside	Certain infectious and parasitic diseases	STERILE PREPARATION FOR INJECTION	PARENTERAL	>5	<5 days	stop using product	Infections and infestations	Infections and infestations
serious	hospitalization	40-59	IPD	No	No	No	No	No	No	No	No	GENERAL ANTIINFECTIVES, SYSTEMIC(J)	Antibiotic-Aminoglycoside	Certain infectious and parasitic diseases	STERILE PREPARATION FOR INJECTION	PARENTERAL	>5	<5 days	stop using product	Injury, poisoning and procedural complications	Injury, poisoning and procedural complications
non-serious	NA	40-59	NA	NA	No	No	No	No	No	No	No	GENERAL ANTIINFECTIVES, SYSTEMIC(J)	Antibiotic-Penicillin	Diseases of the eye and adnexa	CAPSULE	ORAL	2 to 5	<5 days	stop using product	Skin and subcutaneous tissue disorders	Skin and subcutaneous tissue
non-serious	NA	60 and above	OPD	No	No	No	No	No	No	No	No	GENERAL ANTIINFECTIVES, SYSTEMIC(J)	Antibiotic-Sulfonamide	Certain infectious and parasitic diseases	TABLET	ORAL	2 to 5	<5 days	stop using product	Nervous system disorders	Nervous system disorders
non-serious	NA	60 and above	OPD	No	No	No	No	No	No	No	No	GENERAL ANTIINFECTIVES, SYSTEMIC(J)	Antibiotic-Sulfonamide	Certain infectious and parasitic diseases	TABLET	ORAL	2 to 5	<5 days	stop using product	Vascular disorders	Vascular disorders
non-serious	NA	60 and above	OPD	No	No	No	No	No	No	No	No	GENERAL ANTIINFECTIVES, SYSTEMIC(J)	Antibiotic-Sulfonamide	Certain infectious and parasitic diseases	TABLET	ORAL	2 to 5	<5 days	stop using product	Cardiac	Cardiac
non-serious	NA	0-19	NA	NA	No	No	No	No	No	No	No	GENERAL ANTIINFECTIVES, SYSTEMIC(J)	Antibiotic-Penicillin	Symptoms, signs and abnormal clinical and laboratory findings, not elsewhere classified	STERILE PREPARATION FOR INJECTION	PARENTERAL	2 to 5	<5 days	stop using product	Skin and subcutaneous tissue disorders	Skin and subcutaneous tissue
non-serious	NA	0-19	OPD	No	No	No	No	No	No	No	No	GENERAL ANTIINFECTIVES, SYSTEMIC(J)	Antibiotic-Cephalosporin	Factors influencing health status and contact with health services	EMULSION/SUSPENSION	ORAL	2 to 5	<5 days	stop using product	Skin and subcutaneous tissue disorders	Skin and subcutaneous tissue
non-serious	NA	0-19	OPD	No	No	No	No	No	No	No	No	GENERAL ANTIINFECTIVES, SYSTEMIC(J)	Antibiotic-Cephalosporin	Factors influencing health status and contact with health services	EMULSION/SUSPENSION	ORAL	2 to 5	<5 days	stop using product	Immune system disorders	Immune
non-serious	NA	0-19	IPD	NA	No	No	No	No	No	No	No	GENERAL ANTIINFECTIVES, SYSTEMIC(J)	Antibiotic-Cephalosporin	Symptoms, signs and abnormal clinical and laboratory findings, not elsewhere classified	GRANULE/POWDER	ORAL	2 to 5	>5 days	Unknown	Skin and subcutaneous tissue disorders	Skin and subcutaneous tissue
non-serious	NA	0-19	IPD	NA	No	No	No	No	No	No	No	GENERAL ANTIINFECTIVES, SYSTEMIC(J)	Antibiotic-Cephalosporin	Symptoms, signs and abnormal clinical and laboratory findings, not elsewhere classified	GRANULE/POWDER	ORAL	2 to 5	>5 days	Unknown	Immune system disorders	Immune
non-serious	NA	40-59	OPD	Yes	No	No	No	No	No	No	No	GENERAL ANTIINFECTIVES, SYSTEMIC(J)	Antibiotic-Sulfonamide	Diseases of the respiratory system	TABLET	ORAL	<2	>5 days	stop using product	Skin and subcutaneous tissue disorders	Skin and subcutaneous tissue
non-serious	NA	40-59	OPD	Yes	No	No	No	No	No	No	No	GENERAL ANTIINFECTIVES, SYSTEMIC(J)	Antibiotic-Sulfonamide	Diseases of the respiratory system	TABLET	ORAL	<2	>5 days	stop using product	Respiratory, thoracic and mediastinal	Respiratory, thoracic and mediastinal
non-serious	NA	40-59	OPD	Yes	No	No	No	No	No	No	No	GENERAL ANTIINFECTIVES, SYSTEMIC(J)	Antibiotic-Sulfonamide	Diseases of the respiratory system	TABLET	ORAL	<2	<5 days	stop using product	Immune system disorders	Immune
non-serious	NA	20-39	NA	No	No	No	No	No	No	No	No	GENERAL ANTIINFECTIVES, SYSTEMIC(J)	Antibiotic-Sulfonamide	Certain infectious and parasitic diseases	TABLET	ORAL	<2	>5 days	stop using product	Skin and subcutaneous tissue disorders	Skin and subcutaneous tissue
non-serious	NA	40-59	OPD	No	No	No	No	No	No	No	No	GENERAL ANTIINFECTIVES, SYSTEMIC(J)	Antibiotic-Macrolide	Certain infectious and parasitic diseases	ELIXIR/SOLUTION/SYRUP	ORAL	<2	<5 days	stop using product	Skin and subcutaneous tissue disorders	Skin and subcutaneous tissue
non-serious	NA	40-59	OPD	No	No	No	No	No	No	No	No	GENERAL ANTIINFECTIVES, SYSTEMIC(J)	Antibiotic-Macrolide	Certain infectious and parasitic diseases	ELIXIR/SOLUTION/SYRUP	ORAL	<2	<5 days	stop using product	Respiratory, thoracic and mediastinal	Respiratory, thoracic and mediastinal
non-serious	NA	40-59	OPD	No	No	No	No	No	No	No	No	GENERAL ANTIINFECTIVES, SYSTEMIC(J)	Antibiotic-Macrolide	Certain infectious and parasitic diseases	ELIXIR/SOLUTION/SYRUP	ORAL	<2	<5 days	stop using product	Immune system disorders	Immune
non-serious	NA	20-39	OPD	No	No	No	No	No	No	No	No	GENERAL ANTIINFECTIVES, SYSTEMIC(J)	Antibiotic-Penicillin	Diseases of the respiratory system	TABLET	ORAL	<2	<5 days	stop using product	Skin and subcutaneous tissue disorders	Skin and subcutaneous tissue
non-serious	NA	20-39	IPD	No	No	No	No	No	No	No	No	GENERAL ANTIINFECTIVES, SYSTEMIC(J)	Antibiotic-Cephalosporin	Certain infectious and parasitic diseases	STERILE PREPARATION FOR INJECTION	PARENTERAL	<2	<5 days	stop using product	Skin and subcutaneous tissue disorders	Skin and subcutaneous tissue
non-serious	NA	20-39	IPD	No	No	No	No	No	No	No	No	GENERAL ANTIINFECTIVES, SYSTEMIC(J)	Antibiotic-Cephalosporin	Certain infectious and parasitic diseases	STERILE PREPARATION FOR INJECTION	PARENTERAL	<2	<5 days	stop using product	Immune system disorders	Immune
non-serious	NA	60 and above	IPD	NA	No	No	No	No	No	No	No	GENERAL ANTIINFECTIVES, SYSTEMIC(J)	Antibiotic-Lincosamide	Certain infectious and parasitic diseases	STERILE PREPARATION FOR INJECTION	PARENTERAL	2 to 5	<5 days	stop using product	Skin and subcutaneous tissue disorders	Skin and subcutaneous tissue
non-serious	NA	60 and above	IPD	NA	No	No	No	No	No	No	No	GENERAL ANTIINFECTIVES, SYSTEMIC(J)	Antibiotic-Lincosamide	Certain infectious and parasitic diseases	CAPSULE	ORAL	2 to 5	<5 days	stop using product	Skin and subcutaneous tissue disorders	Skin and subcutaneous tissue
non-serious	NA	60 and above	IPD	NA	No	No	No	No	No	No	No	GENERAL ANTIINFECTIVES, SYSTEMIC(J)	Antibiotic-Penicillin	Certain infectious and parasitic diseases	CAPSULE	ORAL	2 to 5	<5 days	stop using product	Skin and subcutaneous tissue disorders	Skin and subcutaneous tissue
non-serious	NA	60 and above	OPD	No	No	No	No	No	No	No	No	GENERAL ANTIINFECTIVES, SYSTEMIC(J)	Antibiotic-Penicillin	Diseases of the respiratory system	CAPSULE	ORAL	<2	<5 days	stop using product	Skin and subcutaneous tissue disorders	Skin and subcutaneous tissue
non-serious	NA	60 and above	OPD	No	No	No	No	No	No	No	No	GENERAL ANTIINFECTIVES, SYSTEMIC(J)	Antibiotic-Penicillin	Diseases of the respiratory system	CAPSULE	ORAL	<2	<5 days	stop using product	Respiratory, thoracic and mediastinal	Respiratory, thoracic and mediastinal
non-serious	NA	60 and above	OPD	No	No	No	No	No	No	No	No	GENERAL ANTIINFECTIVES, SYSTEMIC(J)	Antibiotic-Penicillin	Diseases of the respiratory system	CAPSULE	ORAL	<2	<5 days	stop using product	Cardiac	Cardiac
non-serious	NA	40-59	IPD	No	No	No	No	No	No	No	No	GENERAL ANTIINFECTIVES, SYSTEMIC(J)	Antibiotic-Cephalosporin	Certain infectious and parasitic diseases	CAPSULE	ORAL	2 to 5	<5 days	stop using product	Skin and subcutaneous tissue disorders	Skin and subcutaneous tissue
serious	hospitalization	20-39	IPD	Yes	No	No	No	No	No	No	No	GENERAL ANTIINFECTIVES, SYSTEMIC(J)	Antibiotic-Lincosamide	Symptoms, signs and abnormal clinical and laboratory findings, not elsewhere classified	STERILE PREPARATION FOR INJECTION	PARENTERAL	>5	<5 days	stop using product	Skin and subcutaneous tissue disorders	Skin and subcutaneous tissue
non-serious	NA	0-19	OPD	No	No	No	No	No	No	No	No	GENERAL ANTIINFECTIVES, SYSTEMIC(J)	Antibiotic-Tetracycline	Injury, poisoning and certain other consequences of external causes	CAPSULE	ORAL	2 to 5	<5 days	stop using product	Skin and subcutaneous tissue disorders	Skin and subcutaneous tissue
non-serious	NA	20-39	IPD	No	No	No	No	No	No	No	No	GENERAL ANTIINFECTIVES, SYSTEMIC(J)	Antibiotic-Cephalosporin	Pregnancy, childbirth and the puerperium	STERILE PREPARATION FOR INJECTION	PARENTERAL	<2	>5 days	stop using product	Skin and subcutaneous tissue disorders	Skin and subcutaneous tissue
non-serious	NA	40-59	OPD	No	No	No	No	No	No	No	No	GENERAL ANTIINFECTIVES, SYSTEMIC(J)	Antibiotic-Penicillin	Symptoms, signs and abnormal clinical and laboratory findings, not elsewhere classified	CAPSULE	ORAL	<2	<5 days	stop using product	Skin and subcutaneous tissue disorders	Skin and subcutaneous tissue
non-serious	NA	20-39	OPD	No	No	No	No	No	No	No	No	GENERAL ANTIINFECTIVES, SYSTEMIC(J)	Antibiotic-Macrolide	Diseases of the respiratory system	TABLET	ORAL	<2	<5 days	stop using product	Skin and subcutaneous tissue disorders	Skin and subcutaneous tissue
non-serious	NA	20-39	OPD	No	No	No	No	No	No	No	No	GENERAL ANTIINFECTIVES, SYSTEMIC(J)	Antibiotic-Macrolide	Diseases of the respiratory system	TABLET	ORAL	<2	<5 days	stop using product	Immune system disorders	Immune
non-serious	NA	20-39	OPD	No	No	No	No	No	No	No	No	GENERAL ANTIINFECTIVES, SYSTEMIC(J)	Antibiotic-Macrolide	Diseases of the respiratory system	TABLET	ORAL	<2	<5 days	stop using product	Skin and subcutaneous tissue disorders	Skin and subcutaneous tissue
non-serious	NA	20-39	OPD	No	No	No	No	No	No	No	No	GENERAL ANTIINFECTIVES, SYSTEMIC(J)	Antibiotic-Macrolide	Diseases of the respiratory system	TABLET	ORAL	<2	<5 days	stop using product	Respiratory, thoracic and mediastinal	Respiratory, thoracic and mediastinal
non-serious	NA	20-39	OPD	No	No	No	No	No	No	No	No	GENERAL ANTIINFECTIVES, SYSTEMIC(J)	Antibiotic-Macrolide	Diseases of the respiratory system	TABLET	ORAL	<2	<5 days	stop using product	Immune system disorders	Immune
non-serious	NA	0-19	OPD	Yes	No	No	No	No	No	No	No	GENERAL ANTIINFECTIVES, SYSTEMIC(J)	Antibiotic-Cephalosporin	Diseases of the skin and subcutaneous tissue	DRY SYRUP	ORAL	2 to 5	>5 days	stop using product	Skin and subcutaneous tissue disorders	Skin and subcutaneous tissue
serious	hospitalization	60 and above	IPD	No	No	No	No	No	No	No	No	GENERAL ANTIINFECTIVES, SYSTEMIC(J)	Antibiotic-Cephalosporin	Diseases of the genitourinary system	STERILE PREPARATION FOR INJECTION	PARENTERAL	<2	>5 days	stop using product	Skin and subcutaneous tissue disorders	Skin and subcutaneous tissue
serious	hospitalization	60 and above	IPD	No	No	No	No	No	No	No	No	GENERAL ANTIINFECTIVES, SYSTEMIC(J)	Antibiotic-Cephalosporin	Diseases of the genitourinary system	STERILE PREPARATION FOR INJECTION	PARENTERAL	<2	>5 days	stop using product	Immune system disorders	Immune
non-serious	NA	20-39	OPD	No	No	No	No	No	No	No	No	GENERAL ANTIINFECTIVES, SYSTEMIC(J)	Antibiotic-Tetracycline	Diseases of the respiratory system	TABLET	ORAL	<2	>5 days	stop using product	Skin and subcutaneous tissue disorders	Skin and subcutaneous tissue
non-serious	NA	60 and above	NA	No	No	No	No	No	No	No	No	GENERAL ANTIINFECTIVES, SYSTEMIC(J)	Antibiotic-Penicillin	Diseases of the skin and subcutaneous tissue	NA	NA	>5	<5 days	stop using product	Skin and subcutaneous tissue disorders	Skin and subcutaneous tissue
serious	NA	20-39	NA	No	No	No	No	No	No	No	No	GENERAL ANTIINFECTIVES, SYSTEMIC(J)	Antibiotic-Sulfonamide	Diseases of the musculoskeletal system and connective tissue	NA	NA	>5	>5 days	Unknown	Skin and subcutaneous tissue disorders	Skin and subcutaneous tissue
serious	NA	20-39	NA	No	No	No	No	No	No	No	No	GENERAL ANTIINFECTIVES, SYSTEMIC(J)	Antibiotic-Sulfonamide	Diseases of the musculoskeletal system and connective tissue	NA	NA	>5	>5 days	Unknown	Immune system disorders	Immune
non-serious	NA	40-59	OPD	No	No	No	No	No	No	No	No	GENERAL ANTIINFECTIVES, SYSTEMIC(J)	Antibiotic-Sulfonamide	Certain infectious and parasitic diseases	TABLET	ORAL	<2	>5 days	stop using product	Skin and subcutaneous tissue disorders	Skin and subcutaneous tissue
non-serious	NA	60 and above	IPD	No	No	No	No	No	No	No	No	GENERAL ANTIINFECTIVES, SYSTEMIC(J)	Antibiotic-Cephalosporin	Symptoms, signs and abnormal clinical and laboratory findings, not elsewhere classified	STERILE PREPARATION FOR INJECTION	PARENTERAL	<2	>5 days	stop using product	Skin and subcutaneous tissue disorders	Skin and subcutaneous tissue
serious	hospitalization	60 and above	IPD	No	No	No	No	No	No	No	No	GENERAL ANTIINFECTIVES, SYSTEMIC(J)	Antibiotic-Lincosamide	Diseases of the respiratory system	STERILE PREPARATION FOR INJECTION	PARENTERAL	2 to 5	>5 days	stop using product	Skin and subcutaneous tissue disorders	Skin and subcutaneous tissue
serious	hospitalization	60 and above	IPD	No	No	No	No	No	No	No	No	GENERAL ANTIINFECTIVES, SYSTEMIC(J)	Antibiotic-Macrolide	Diseases of the respiratory system	TABLET	ORAL	<2	>5 days	Unknown	Skin and subcutaneous tissue disorders	Skin and subcutaneous tissue
non-serious	NA	20-39	OPD	No	No	No	No	No	No	No	No	GENERAL ANTIINFECTIVES, SYSTEMIC(J)	Antibiotic-Lincosamide	Injury, poisoning and certain other consequences of external causes	CAPSULE	ORAL	>5	>5 days	stop using product	Skin and subcutaneous tissue disorders	Skin and subcutaneous tissue
non-serious	NA	20-39	IPD	No	No	No	No	No	No	No	No	GENERAL ANTIINFECTIVES, SYSTEMIC(J)	Antibiotic-Penicillin	Diseases of the skin and subcutaneous tissue	STERILE PREPARATION FOR INJECTION	PARENTERAL	>5	>5 days	stop using product	Skin and subcutaneous tissue disorders	Skin and subcutaneous tissue
non-serious	NA	20-39	IPD	No	No	No	No	No	No	No	No	GENERAL ANTIINFECTIVES, SYSTEMIC(J)	Antibiotic-Penicillin	Diseases of the skin and subcutaneous tissue	STERILE PREPARATION FOR INJECTION	PARENTERAL	>5	>5 days	stop using product	Immune system disorders	Immune
serious	hospitalization	20-39	IPD	Yes	No	No	No	No	No	No	No	GENERAL ANTIINFECTIVES, SYSTEMIC(J)	Antibiotic-Cephalosporin	Symptoms, signs and abnormal clinical and laboratory findings, not elsewhere classified	STERILE PREPARATION FOR INJECTION	PARENTERAL	>5	<5 days	stop using product	Skin and subcutaneous tissue disorders	Skin and subcutaneous tissue
serious	hospitalization	20-39	IPD	Yes	No	No	No	No	No	No	No	GENERAL ANTIINFECTIVES, SYSTEMIC(J)	Antibiotic-Cephalosporin	Symptoms, signs and abnormal clinical and laboratory findings, not elsewhere classified	STERILE PREPARATION FOR INJECTION	PARENTERAL	>5	<5 days	stop using product	Respiratory, thoracic and mediastinal	Respiratory, thoracic and mediastinal
serious	hospitalization	20-39	IPD	Yes	No	No	No	No	No	No	No	GENERAL ANTIINFECTIVES, SYSTEMIC(J)	Antibiotic-Cephalosporin	Symptoms, signs and abnormal clinical and laboratory findings, not elsewhere classified	STERILE PREPARATION FOR INJECTION	PARENTERAL	>5	<5 days	stop using product	Immune system disorders	Immune
serious	hospitalization	20-39	IPD	Yes	No	No	No	No	No	No	No	GENERAL ANTIINFECTIVES, SYSTEMIC(J)	Antibiotic-Penicillin	Injury, poisoning and certain other consequences of external causes	CAPSULE	ORAL	>5	<5 days	stop using product	Immune system disorders	Immune
serious	hospitalization	20-39	IPD	Yes	No	No	No	No	No	No	No	GENERAL ANTIINFECTIVES, SYSTEMIC(J)	Antibiotic-Penicillin	Injury, poisoning and certain other consequences of external causes	CAPSULE	ORAL	>5	<5 days	stop using product	Vascular disorders	Vascular disorders
non-serious	NA	20-39	IPD	No	No	No	No	No	No	No	No	GENERAL ANTIINFECTIVES, SYSTEMIC(J)	Antibiotic-Lincosamide	Diseases of the circulatory system	STERILE PREPARATION FOR INJECTION	PARENTERAL	>5	<5 days	stop using product	Skin and subcutaneous tissue disorders	Skin and subcutaneous tissue
serious	hospitalization	40-59	IPD	No	No	No	No	No	No	No	No	GENERAL ANTIINFECTIVES, SYSTEMIC(J)	Antibiotic-Lincosamide	Certain infectious and parasitic diseases	CAPSULE	ORAL	2 to 5	>5 days	stop using product	Skin and subcutaneous tissue disorders	Skin and subcutaneous tissue
serious	hospitalization	40-59	IPD	No	No	No	No	No	No	No	No	GENERAL ANTIINFECTIVES, SYSTEMIC(J)	Antibiotic-Lincosamide	Certain infectious and parasitic diseases	CAPSULE	ORAL	2 to 5	>5 days	stop using product	Infections and infestations	Infections and infestations
serious	hospitalization	40-59	IPD	No	No	No	No	No	No	No	No	GENERAL ANTIINFECTIVES, SYSTEMIC(J)	Antibiotic-Lincosamide	Certain infectious and parasitic diseases	CAPSULE	ORAL	2 to 5	>5 days	stop using product	Eye disorders	Eye
serious	hospitalization	40-59	IPD	No	No	No	No	No	No	No	No	GENERAL ANTIINFECTIVES, SYSTEMIC(J)	Antibiotic-Cephalosporin	Certain infectious and parasitic diseases	CAPSULE	ORAL	2 to 5	>5 days	Unknown	Skin and subcutaneous tissue disorders	Skin and subcutaneous tissue
serious	hospitalization	40-59	IPD	No	No	No	No	No	No	No	No	GENERAL ANTIINFECTIVES, SYSTEMIC(J)	Antibiotic-Cephalosporin	Certain infectious and parasitic diseases	CAPSULE	ORAL	2 to 5	>5 days	Unknown	Infections and infestations	Infections and infestations
serious	hospitalization	40-59	IPD	No	No	No	No	No	No	No	No	GENERAL ANTIINFECTIVES, SYSTEMIC(J)	Antibiotic-Cephalosporin	Certain infectious and parasitic diseases	CAPSULE	ORAL	2 to 5	>5 days	Unknown	Eye disorders	Eye
non-serious	NA	60 and above	IPD	Yes	No	No	No	No	No	No	No	GENERAL ANTIINFECTIVES, SYSTEMIC(J)	Antibiotic-Cephalosporin	Diseases of the musculoskeletal system and connective tissue	STERILE PREPARATION FOR INJECTION	PARENTERAL	2 to 5	<5 days	stop using product	Skin and subcutaneous tissue disorders	Skin and subcutaneous tissue
non-serious	NA	0-19	OPD	No	No	No	No	No	No	No	No	GENERAL ANTIINFECTIVES, SYSTEMIC(J)	Antibiotic-Penicillin	Diseases of the skin and subcutaneous tissue	CAPSULE	ORAL	2 to 5	<5 days	stop using product	Skin and subcutaneous tissue disorders	Skin and subcutaneous tissue
serious	Other	20-39	OPD	No	No	No	No	No	No	No	No	GENERAL ANTIINFECTIVES, SYSTEMIC(J)	Antibiotic-Penicillin	External causes of morbidity	CAPSULE	ORAL	2 to 5	>5 days	stop using product	Skin and subcutaneous tissue disorders	Skin and subcutaneous tissue
serious	Other	20-39	OPD	No	No	No	No	No	No	No	No	GENERAL ANTIINFECTIVES, SYSTEMIC(J)	Antibiotic-Penicillin	External causes of morbidity	CAPSULE	ORAL	2 to 5	>5 days	stop using product	Immune system disorders	Immune
non-serious	NA	20-39	NA	NA	No	No	No	No	No	No	No	GENERAL ANTIINFECTIVES, SYSTEMIC(J)	Antibiotic-Cephalosporin	Injury, poisoning and certain other consequences of external causes	NA	NA	>5	>5 days	stop using product	Skin and subcutaneous tissue disorders	Skin and subcutaneous tissue
non-serious	NA	20-39	NA	NA	No	No	No	No	No	No	No	GENERAL ANTIINFECTIVES, SYSTEMIC(J)	Antibiotic-Cephalosporin	Injury, poisoning and certain other consequences of external causes	NA	NA	>5	>5 days	stop using product	Immune system disorders	Immune
non-serious	NA	60 and above	IPD	No	No	No	No	No	No	No	No	GENERAL ANTIINFECTIVES, SYSTEMIC(J)	Antibiotic-Cephalosporin	Diseases of the genitourinary system	STERILE PREPARATION FOR INJECTION	PARENTERAL	<2	<5 days	stop using product	Skin and subcutaneous tissue disorders	Skin and subcutaneous tissue
non-serious	NA	60 and above	IPD	No	No	No	No	No	No	No	No	GENERAL ANTIINFECTIVES, SYSTEMIC(J)	Antibiotic-Cephalosporin	Diseases of the genitourinary system	STERILE PREPARATION FOR INJECTION	PARENTERAL	<2	<5 days	stop using product	Immune system disorders	Immune
non-serious	NA	0-19	NA	NA	No	No	No	No	No	No	No	GENERAL ANTIINFECTIVES, SYSTEMIC(J)	Antibiotic-Cephalosporin	Injury, poisoning and certain other consequences of external causes	NA	NA	>5	<5 days	Unknown	Skin and subcutaneous tissue disorders	Skin and subcutaneous tissue
non-serious	NA	0-19	NA	NA	No	No	No	No	No	No	No	GENERAL ANTIINFECTIVES, SYSTEMIC(J)	Antibiotic-Cephalosporin	Injury, poisoning and certain other consequences of external causes	NA	NA	>5	<5 days	Unknown	Immune system disorders	Immune
non-serious	NA	40-59	IPD	No	No	No	No	No	No	No	No	GENERAL ANTIINFECTIVES, SYSTEMIC(J)	Antibiotic-Carbapenem	Diseases of the respiratory system	STERILE PREPARATION FOR INJECTION	PARENTERAL	2 to 5	<5 days	stop using product	Skin and subcutaneous tissue disorders	Skin and subcutaneous tissue
non-serious	NA	60 and above	NA	NA	No	No	No	No	No	No	No	GENERAL ANTIINFECTIVES, SYSTEMIC(J)	Antibiotic-Lincosamide	Injury, poisoning and certain other consequences of external causes	NA	NA	>5	>5 days	stop using product	Skin and subcutaneous tissue disorders	Skin and subcutaneous tissue
non-serious	NA	40-59	NA	NA	No	No	No	No	No	No	No	GENERAL ANTIINFECTIVES, SYSTEMIC(J)	Antibiotic-Penicillin	Symptoms, signs and abnormal clinical and laboratory findings, not elsewhere classified	NA	NA	>5	>5 days	Unknown	General disorders and administration site conditions	General disorders and administration
non-serious	NA	40-59	NA	NA	No	No	No	No	No	No	No	GENERAL ANTIINFECTIVES, SYSTEMIC(J)	Antibiotic-Penicillin	Symptoms, signs and abnormal clinical and laboratory findings, not elsewhere classified	NA	NA	>5	>5 days	Unknown	Metabolism and nutrition disorders	Metabolism and nutrition disorders
non-serious	NA	0-19	NA	NA	No	No	No	No	No	No	No	GENERAL ANTIINFECTIVES, SYSTEMIC(J)	Antibiotic-Carbapenem	Injury, poisoning and certain other consequences of external causes	NA	NA	>5	>5 days	stop using product	Immune system disorders	Immune
non-serious	NA	0-19	NA	NA	No	No	No	No	No	No	No	GENERAL ANTIINFECTIVES, SYSTEMIC(J)	Antibiotic-Carbapenem	Injury, poisoning and certain other consequences of external causes	NA	NA	>5	>5 days	stop using product	Vascular disorders	Vascular disorders
non-serious	NA	60 and above	NA	NA	No	No	No	No	No	No	No	GENERAL ANTIINFECTIVES, SYSTEMIC(J)	Antibiotic-Penicillin	Injury, poisoning and certain other consequences of external causes	NA	NA	>5	>5 days	stop using product	Skin and subcutaneous tissue disorders	Skin and subcutaneous tissue
non-serious	NA	60 and above	NA	NA	No	No	No	No	No	No	No	GENERAL ANTIINFECTIVES, SYSTEMIC(J)	Antibiotic-Penicillin	Injury, poisoning and certain other consequences of external causes	NA	NA	>5	>5 days	stop using product	Immune system disorders	Immune
non-serious	NA	40-59	OPD	No	No	No	No	No	No	No	No	GENERAL ANTIINFECTIVES, SYSTEMIC(J)	Antibiotic-Macrolide	Injury, poisoning and certain other consequences of external causes	TABLET	ORAL	<2	>5 days	stop using product	Skin and subcutaneous tissue disorders	Skin and subcutaneous tissue
non-serious	NA	40-59	OPD	No	No	No	No	No	No	No	No	GENERAL ANTIINFECTIVES, SYSTEMIC(J)	Antibiotic-Macrolide	Injury, poisoning and certain other consequences of external causes	TABLET	ORAL	<2	>5 days	stop using product	Skin and subcutaneous tissue disorders	Skin and subcutaneous tissue
non-serious	NA	40-59	OPD	No	No	No	No	No	No	No	No	GENERAL ANTIINFECTIVES, SYSTEMIC(J)	Antibiotic-Penicillin	Injury, poisoning and certain other consequences of external causes	TABLET	ORAL	<2	>5 days	stop using product	Gastrointestinal disorders	Gastrointestinal
non-serious	NA	40-59	OPD	No	No	No	No	No	No	No	No	GENERAL ANTIINFECTIVES, SYSTEMIC(J)	Antibiotic-Penicillin	Injury, poisoning and certain other consequences of external causes	TABLET	ORAL	<2	>5 days	stop using product	Gastrointestinal disorders	Gastrointestinal
non-serious	NA	40-59	OPD	No	No	No	No	No	No	No	No	GENERAL ANTIINFECTIVES, SYSTEMIC(J)	Antibiotic-Penicillin	Injury, poisoning and certain other consequences of external causes	TABLET	ORAL	<2	>5 days	stop using product	Nervous system disorders	Nervous system disorders
non-serious	NA	40-59	OPD	No	No	No	No	No	No	No	No	GENERAL ANTIINFECTIVES, SYSTEMIC(J)	Antibiotic-Penicillin	Injury, poisoning and certain other consequences of external causes	TABLET	ORAL	<2	>5 days	stop using product	Vascular disorders	Vascular disorders
[truncated: 80,855 more rows]
